# Supplementary material for: Argonaute 2 and nasopharyngeal carcinoma: a genetic association study and functional analysis
Source: BMC Cancer. 2015 Nov 6;15:862. doi: 10.1186/s12885-015-1895-4 (PMC4636795; doi:10.1186/s12885-015-1895-4)
Supplement: Additional file 2: Table S9. — Genes with significantly altered expression following AGO2 knockdown in CNE2Z cells. (XLS 208 kb) [file 12885_2015_1895_MOESM2_ESM.xls]

## Sheet: Sheet1
Supplementary Table 9. Genes with significantly altered expression following AGO2 knockdown in CNE2Z cells
EntrezGene	Gene symbol	Description	Fold change	P value	q value
222171	PRR15	Proline rich 15	-1.5612	1.4744e-06	0.00977408
55601	DDX60	DEAD (Asp-Glu-Ala-Asp) box polypeptide 60	-1.2604	4.94973e-06	0.0164064
9609	RAB36	RAB36, member RAS oncogene family	1.1145	2.42351e-05	0.0356818
80149	ZC3H12A	Zinc finger CCCH-type containing 12A	-1.1229	3.10151e-05	0.0356818
79148	MMP28	Matrix metallopeptidase 28	-1.3279	3.20545e-05	0.0356818
140576	S100A16	S100 calcium binding protein A16	-1.1945	4.22591e-05	0.0356818
4259	MGST3	Microsomal glutathione S-transferase 3	-1.2276	4.45799e-05	0.0356818
5655	KLK10	Kallikrein-related peptidase 10	-1.6467	4.4875e-05	0.0356818
64207	C14orf4	Chromosome 14 open reading frame 4	-1.2678	4.84427e-05	0.0356818
284086	NEK8	NIMA (never in mitosis gene a)- related kinase 8	1.0686	6.19493e-05	0.040643
6279	S100A8	S100 calcium binding protein A8	-2.0116	6.744e-05	0.040643
57402	S100A14	S100 calcium binding protein A14	-1.359	9.20238e-05	0.050837
2633	GBP1	Guanylate binding protein 1, interferon-inducible, 67kDa	-1.2953	0.000126957	0.0597922
5266	PI3	Peptidase inhibitor 3, skin-derived (SKALP)	-1.8211	0.000138511	0.0597922
9938	ARHGAP25	Rho GTPase activating protein 25	-1.3053	0.000144291	0.0597922
6699	SPRR1B	Small proline-rich protein 1B (cornifin)	-1.6457	0.000150852	0.0597922
3489	IGFBP6	Insulin-like growth factor binding protein 6	-1.2988	0.000153332	0.0597922
79415	C17orf62	Chromosome 17 open reading frame 62	-1.055	0.00019277	0.0684549
388948	LOC388948	Hypothetical gene supported by BC062774	1.1331	0.000197685	0.0684549
793	CALB1	Calbindin 1, 28kDa	-1.5505	0.000214737	0.0684549
3434	IFIT1	Interferon-induced protein with tetratricopeptide repeats 1	-1.2335	0.000216852	0.0684549
7378	UPP1	Uridine phosphorylase 1	1.1358	0.000288153	0.0868283
6590	SLPI	Secretory leukocyte peptidase inhibitor	-1.4016	0.000316728	0.0889538
967	CD63	CD63 molecule	-1.1172	0.0003338	0.0889538
25824	PRDX5	Peroxiredoxin 5	-1.2037	0.000347256	0.0889538
201799	TMEM154	Transmembrane protein 154	-1.3248	0.000354063	0.0889538
4129	MAOB	Monoamine oxidase B	-1.3598	0.00036403	0.0889538
125965	COX6B2	Cytochrome c oxidase subunit VIb polypeptide 2 (testis)	-1.3277	0.000398394	0.0889538
347902	AMIGO2	Adhesion molecule with Ig-like domain 2	1.1382	0.000410189	0.0889538
10103	TSPAN1	Tetraspanin 1	-1.4424	0.000420269	0.0889538
10308	ZNF267	Zinc finger protein 267	1.4576	0.000422143	0.0889538
64645	HIAT1	Hippocampus abundant transcript 1	-1.2791	0.000429392	0.0889538
26278	SACS	Spastic ataxia of Charlevoix-Saguenay (sacsin)	1.1493	0.000465861	0.089675
6286	S100P	S100 calcium binding protein P	-1.7228	0.000482423	0.089675
54436	SH3TC1	SH3 domain and tetratricopeptide repeats 1	-1.2439	0.00048305	0.089675
8347	HIST1H2BC	Histone cluster 1, H2bc	1.304	0.000492595	0.089675
28232	SLCO3A1	Solute carrier organic anion transporter family, member 3A1	-1.2751	0.000522915	0.089675
2261	FGFR3	Fibroblast growth factor receptor 3 (achondroplasia, thanatophoric dwarfism)	-1.176	0.000529939	0.089675
400322	HERC2P2	Hect domain and RLD 2 pseudogene 2	1.1135	0.000552803	0.089675
119032	C10orf32	chromosome 10 open reading frame 32	-1.1269	0.000554888	0.089675
129607	CMPK2	cytidine monophosphate (UMP-CMP) kinase 2, mitochondrial	-1.2745	0.000560579	0.089675
578	BAK1	BCL2-antagonist/killer 1	-1.0726	0.000590782	0.089675
8446	DUSP11	Dual specificity phosphatase 11 (RNA/RNP complex 1-interacting)	-1.207	0.000596442	0.089675
8412	BCAR3	Breast cancer anti-estrogen resistance 3	-1.1828	0.000611759	0.089675
9435	CHST2	Carbohydrate (N-acetylglucosamine-6-O) sulfotransferase 2	-1.4023	0.000612494	0.089675
11012	KLK11	Kallikrein-related peptidase 11	-1.5901	0.000622255	0.089675
9168	TMSB10	Thymosin, beta 10	-1.0668	0.00064029	0.0903108
3872	KRT17	Keratin 17	-1.4063	0.000662713	0.0903137
83875	BCO2	beta-carotene oxygenase 2	-1.3179	0.000672408	0.0903137
80761	UPK3B	Uroplakin 3B	-1.3355	0.000681468	0.0903137
644656	LOC644656	Hypothetical protein LOC644656	1.1739	0.000699374	0.0903137
80833	APOL3	Apolipoprotein L, 3	-1.2638	0.000738253	0.0903137
132299	OCIAD2	OCIA domain containing 2	-1.1695	0.000740336	0.0903137
27161	EIF2C2	Eukaryotic translation initiation factor 2C, 2	-1.5447	0.000743243	0.0903137
9022	CLIC3	Chloride intracellular channel 3	-1.7731	0.00075578	0.0903137
5698	PSMB9	Proteasome (prosome, macropain) subunit, beta type, 9 (large multifunctional peptidase 2)	-1.2689	0.000768806	0.0903137
79042	TSEN34	TRNA splicing endonuclease 34 homolog (S. cerevisiae)	-1.1	0.000780008	0.0903137
7162	TPBG	Trophoblast glycoprotein	-1.2617	0.000790171	0.0903137
3553	IL1B	Interleukin 1, beta	-1.3387	0.000824089	0.0907536
3853	KRT6A	Keratin 6A	-1.4871	0.000846494	0.0907536
256987	SERINC5	Serine incorporator 5	-1.1703	0.000854834	0.0907536
27076	LYPD3	LY6/PLAUR domain containing 3	-1.367	0.000865187	0.0907536
26298	EHF	Ets homologous factor	-1.5187	0.000866185	0.0907536
195814	SDR16C5	short chain dehydrogenase/reductase family 16C, member 5	-1.5477	0.000884086	0.0907536
83939	EIF2A	Eukaryotic translation initiation factor 2A, 65kDa	1.1291	0.000907669	0.0907536
122509	IFI27L1	interferon, alpha-inducible protein 27-like 1	-1.0653	0.00091771	0.0907536
4738	NEDD8	Neural precursor cell expressed, developmentally down-regulated 8	-1.0824	0.000939254	0.0907536
1408	CRY2	Cryptochrome 2 (photolyase-like)	-1.0422	0.000941347	0.0907536
152189	CMTM8	CKLF-like MARVEL transmembrane domain containing 8	1.0945	0.000958907	0.0907536
2171	FABP5	Fatty acid binding protein 5 (psoriasis-associated)	1.057	0.000967302	0.0907536
26064	RAI14	Retinoic acid induced 14	1.1625	0.000971989	0.0907536
79674	VEPH1	Ventricular zone expressed PH domain homolog 1 (zebrafish)	-1.2033	0.000998519	0.0908916
79413	ZBED2	Zinc finger, BED-type containing 2	-1.3869	0.00100605	0.0908916
5908	RAP1B	RAP1B, member of RAS oncogene family	1.1023	0.0010146	0.0908916
8638	OASL	2'-5'-oligoadenylate synthetase-like	-1.3126	0.00106223	0.0917913
10758	TRAF3IP2	TRAF3 interacting protein 2	-1.1496	0.00112564	0.0917913
7940	LST1	Leukocyte specific transcript 1	1.1815	0.00116222	0.0917913
3182	HNRNPAB	heterogeneous nuclear ribonucleoprotein A/B	1.1137	0.00117643	0.0917913
10410	IFITM3	Interferon induced transmembrane protein 3 (1-8U)	-1.1678	0.00117914	0.0917913
7076	TIMP1	TIMP metallopeptidase inhibitor 1	-1.191	0.00120244	0.0917913
8743	TNFSF10	Tumor necrosis factor (ligand) superfamily, member 10	-1.437	0.00123636	0.0917913
51278	IER5	Immediate early response 5	-1.1058	0.00124135	0.0917913
5420	PODXL	Podocalyxin-like	-1.2161	0.00124965	0.0917913
8581	LY6D	Lymphocyte antigen 6 complex, locus D	-1.4398	0.0012629	0.0917913
8349	HIST2H2BE	Histone cluster 2, H2be	1.3139	0.0012649	0.0917913
1476	CSTB	Cystatin B (stefin B)	-1.1978	0.00126576	0.0917913
3963	LGALS7	Lectin, galactoside-binding, soluble, 7 (galectin 7)	-1.4131	0.00128146	0.0917913
57007	CXCR7	Chemokine (C-X-C motif) receptor 7	-1.3504	0.00128731	0.0917913
3930	LBR	Lamin B receptor	1.2067	0.00129039	0.0917913
5336	PLCG2	Phospholipase C, gamma 2 (phosphatidylinositol-specific)	-1.3567	0.00129534	0.0917913
3861	KRT14	Keratin 14 (epidermolysis bullosa simplex, Dowling-Meara, Koebner)	-1.4145	0.00132118	0.0917913
58472	SQRDL	Sulfide quinone reductase-like (yeast)	-1.7821	0.0013238	0.0917913
5920	RARRES3	Retinoic acid receptor responder (tazarotene induced) 3	-1.7512	0.00134447	0.0917913
3012	HIST1H2AE	Histone cluster 1, H2ae	1.3149	0.0013574	0.0917913
1195	CLK1	CDC-like kinase 1	1.1917	0.00137215	0.0917913
928	CD9	CD9 molecule	-1.3519	0.0013785	0.0917913
8365	HIST1H4H	Histone cluster 1, H4h	1.3742	0.00137875	0.0917913
121268	RHEBL1	Ras homolog enriched in brain like 1	-1.4058	0.00138614	0.0917913
1163	CKS1B	CDC28 protein kinase regulatory subunit 1B	-1.0716	0.00139054	0.0917913
6567	SLC16A2	Solute carrier family 16, member 2 (monocarboxylic acid transporter 8)	-1.2192	0.00139841	0.0917913
3397	ID1	Inhibitor of DNA binding 1, dominant negative helix-loop-helix protein	-1.1242	0.0013985	0.0917913
645745	MT1P2	Metallothionein 1 pseudogene 2	-1.0384	0.00145234	0.0926885
1612	DAPK1	Death-associated protein kinase 1	-1.4978	0.00146173	0.0926885
4140	MARK3	MAP/microtubule affinity-regulating kinase 3	1.091	0.00146363	0.0926885
1366	CLDN7	Claudin 7	-1.2972	0.00147984	0.0926885
84419	C15orf48	Chromosome 15 open reading frame 48	-1.4287	0.00148784	0.0926885
1373	CPS1	Carbamoyl-phosphate synthetase 1, mitochondrial	-1.2623	0.00149606	0.0926885
6273	S100A2	S100 calcium binding protein A2	-1.05	0.00157064	0.0945565
9183	ZW10	ZW10, kinetochore associated, homolog (Drosophila)	-1.1227	0.00158029	0.0945565
10769	PLK2	Polo-like kinase 2 (Drosophila)	1.1496	0.00159987	0.0945565
5287	PIK3C2B	Phosphoinositide-3-kinase, class 2, beta polypeptide	-1.1909	0.00161941	0.0945565
3632	INPP5A	Inositol polyphosphate-5-phosphatase, 40kDa	1.1969	0.0016287	0.0945565
1396	CRIP1	Cysteine-rich protein 1 (intestinal)	-1.4374	0.00163713	0.0945565
79686	C14orf139	Chromosome 14 open reading frame 139	-1.6423	0.00164032	0.0945565
57804	POLD4	Polymerase (DNA-directed), delta 4	-1.4317	0.00165904	0.0948112
3956	LGALS1	Lectin, galactoside-binding, soluble, 1 (galectin 1)	-1.2841	0.00167486	0.0948972
4047	LSS	Lanosterol synthase (2,3-oxidosqualene-lanosterol cyclase)	-1.0727	0.00177825	0.0978363
59272	ACE2	Angiotensin I converting enzyme (peptidyl-dipeptidase A) 2	-1.7524	0.00178354	0.0978363
10581	IFITM2	Interferon induced transmembrane protein 2 (1-8D)	-1.2229	0.0018071	0.0978363
416333	SEPT8	septin 8	-1.3434	0.00182949	0.0978363
10253	SPRY2	Sprouty homolog 2 (Drosophila)	1.289	0.00183609	0.0978363
10406	WFDC2	WAP four-disulfide core domain 2	-1.168	0.00184111	0.0978363
23612	PHLDA3	Pleckstrin homology-like domain, family A, member 3	-1.2486	0.0018448	0.0978363
3575	IL7R	Interleukin 7 receptor	-1.3222	0.0018618	0.0979542
285231	FBXW12	F-box and WD repeat domain containing 12	1.1165	0.00189285	0.0980452
51637	C14orf166	Chromosome 14 open reading frame 166	-1.0749	0.00190722	0.0980452
381	ARF5	ADP-ribosylation factor 5	-1.184	0.0019079	0.0980452
10417	SPON2	Spondin 2, extracellular matrix protein	-1.2132	0.00197769	0.0991798
84081	CCDC55	Coiled-coil domain containing 55	1.0809	0.00198439	0.0991798
6280	S100A9	S100 calcium binding protein A9	-1.5019	0.00199562	0.0991798
94234	FOXQ1	Forkhead box Q1	-1.2045	0.00202788	0.0991798
2950	GSTP1	Glutathione S-transferase pi	-1.1337	0.002033	0.0991798
51735	RAPGEF6	Rap guanine nucleotide exchange factor (GEF) 6	1.0921	0.00204825	0.0991798
5720	PSME1	Proteasome (prosome, macropain) activator subunit 1 (PA28 alpha)	-1.1291	0.00207155	0.0991798
6520	SLC3A2	Solute carrier family 3 (activators of dibasic and neutral amino acid transport), member 2	1.1582	0.00207679	0.0991798
4688	NCF2	Neutrophil cytosolic factor 2 (65kDa, chronic granulomatous disease, autosomal 2)	-1.5978	0.00208683	0.0991798
440145	MZT1	mitotic spindle organizing protein 1	1.3295	0.00209455	0.0991798
9829	DNAJC6	DnaJ (Hsp40) homolog, subfamily C, member 6	1.2318	0.00213555	0.100092
3429	IFI27	Interferon, alpha-inducible protein 27	1.2218	0.00214402	0.100092
157574	FBXO16	F-box protein 16	-1.3039	0.0022079	0.101727
25816	TNFAIP8	Tumor necrosis factor, alpha-induced protein 8	-1.1952	0.00220973	0.101727
9015	TAF1A	TATA box binding protein (TBP)-associated factor, RNA polymerase I, A, 48kDa	1.0785	0.0022666	0.103626
10964	IFI44L	Interferon-induced protein 44-like	1.3896	0.00228578	0.103787
975	CD81	CD81 molecule	-1.2533	0.00231771	0.104521
5639	PRRG2	Proline rich Gla (G-carboxyglutamic acid) 2	-1.1844	0.00243075	0.107795
22943	DKK1	Dickkopf homolog 1 (Xenopus laevis)	-1.1057	0.00243909	0.107795
51056	LAP3	Leucine aminopeptidase 3	1.0761	0.00250409	0.109621
401494	PTPLAD2	Protein tyrosine phosphatase-like A domain containing 2	-1.2806	0.00251348	0.109621
54873	PALMD	Palmdelphin	-1.3684	0.00255751	0.110304
822	CAPG	Capping protein (actin filament), gelsolin-like	-1.3612	0.00256243	0.110304
9781	RNF144A	Ring finger protein 144A	-1.3713	0.00257929	0.110314
7851	MALL	Mal, T-cell differentiation protein-like	-1.4051	0.0026069	0.110344
6878	TAF6	TAF6 RNA polymerase II, TATA box binding protein (TBP)-associated factor, 80kDa	-1.1795	0.00262994	0.110344
11001	SLC27A2	Solute carrier family 27 (fatty acid transporter), member 2	1.2288	0.0026919	0.111519
10019	SH2B3	SH2B adaptor protein 3	-1.1451	0.00270842	0.111519
92922	CCDC102A	Coiled-coil domain containing 102A	-1.2182	0.00274256	0.11164
2921	CXCL3	Chemokine (C-X-C motif) ligand 3	1.2053	0.00274503	0.11164
64114	TMBIM1	Transmembrane BAX inhibitor motif containing 1	-1.154	0.00278509	0.112579
1514	CTSL1	Cathepsin L1	-1.0906	0.0028514	0.112896
4643	MYO1E	Myosin IE	-1.1636	0.00288469	0.112896
27340	UTP20	UTP20, small subunit (SSU) processome component, homolog (yeast)	1.2364	0.00289813	0.112896
5813	PURA	Purine-rich element binding protein A	-1.3077	0.0028998	0.112896
7172	TPMT	Thiopurine S-methyltransferase	-1.1919	0.00290041	0.112896
55922	NKRF	NF-kappaB repressing factor	-1.1476	0.00290206	0.112896
6799	SULT1A2	Sulfotransferase family, cytosolic, 1A, phenol-preferring, member 2	-1.1526	0.00291896	0.112896
826	CAPNS1	Calpain, small subunit 1	-1.1398	0.00292917	0.112896
6385	SDC4	Syndecan 4	-1.2578	0.0030011	0.114948
387763	C11orf96	chromosome 11 open reading frame 96	1.2667	0.0030171	0.114948
445	ASS1	Argininosuccinate synthetase 1	-1.416	0.00311987	0.116605
168374	ZNF92	Zinc finger protein 92	1.3209	0.00313114	0.116605
1152	CKB	Creatine kinase, brain	-1.14	0.00313708	0.116605
10301	DLEU1	Deleted in lymphocytic leukemia, 1	1.1016	0.00318245	0.116605
1891	ECH1	Enoyl Coenzyme A hydratase 1, peroxisomal	-1.1901	0.00321721	0.116605
10467	ZNHIT1	Zinc finger, HIT type 1	-1.0815	0.00322118	0.116605
4311	MME	Membrane metallo-endopeptidase	-1.0614	0.00323017	0.116605
84847	MGC16075	Hypothetical protein MGC16075	-1.3319	0.00323088	0.116605
93343	FAM125A	Family with sequence similarity 125, member A	-1.0775	0.00325923	0.116605
28978	TMEM14A	Transmembrane protein 14A	-1.1243	0.00327915	0.116605
54981	C9orf95	Chromosome 9 open reading frame 95	-1.3447	0.00330953	0.116605
9553	MRPL33	Mitochondrial ribosomal protein L33	1.0781	0.0033383	0.116605
10318	TNIP1	TNFAIP3 interacting protein 1	-1.1795	0.00335489	0.116605
3939	LDHA	Lactate dehydrogenase A	-1.0298	0.00341496	0.116605
50486	G0S2	G0/G1switch 2	-1.0855	0.00343164	0.116605
4603	MYBL1	V-myb myeloblastosis viral oncogene homolog (avian)-like 1	1.1891	0.00343595	0.116605
90141	C14orf143	Chromosome 14 open reading frame 143	-1.1337	0.0034458	0.116605
221946	LOC221946	Hypothetical protein LOC221946	-1.1136	0.00344662	0.116605
29080	CCDC59	Coiled-coil domain containing 59	1.0908	0.00346534	0.116605
5888	RAD51	RAD51 homolog (RecA homolog, E. coli) (S. cerevisiae)	-1.0761	0.00346629	0.116605
26232	FBXO2	F-box protein 2	-1.2427	0.0034891	0.116605
5217	PFN2	Profilin 2	-1.0466	0.00349091	0.116605
65985	AACS	Acetoacetyl-CoA synthetase	-1.0848	0.00352365	0.116605
5734	PTGER4	Prostaglandin E receptor 4 (subtype EP4)	-1.4083	0.00353231	0.116605
127544	RNF19B	Ring finger protein 19B	-1.162	0.00354607	0.116605
6275	S100A4	S100 calcium binding protein A4	-1.437	0.00355574	0.116605
1832	DSP	Desmoplakin	-1.2146	0.00355915	0.116605
2635	GBP3	Guanylate binding protein 3	-1.0688	0.00356819	0.116605
6317	SERPINB3	Serpin peptidase inhibitor, clade B (ovalbumin), member 3	-1.6536	0.0035707	0.116605
9982	FGFBP1	Fibroblast growth factor binding protein 1	-1.731	0.00362123	0.117425
83742	MARVELD1	MARVEL domain containing 1	-1.1848	0.00366532	0.117425
84287	ZDHHC16	Zinc finger, DHHC-type containing 16	1.2023	0.00366588	0.117425
79152	FA2H	Fatty acid 2-hydroxylase	-1.6295	0.00366667	0.117425
388610	TRNP1	TMF1-regulated nuclear protein 1	-1.1392	0.00369577	0.117788
197258	FUK	Fucokinase	-1.097	0.00372647	0.118199
4694	NDUFA1	NADH dehydrogenase (ubiquinone) 1 alpha subcomplex, 1, 7.5kDa	-1.085	0.00376413	0.118824
1846	DUSP4	Dual specificity phosphatase 4	-1.2447	0.00382116	0.120053
6282	S100A11	S100 calcium binding protein A11	-1.1013	0.00389474	0.121788
54545	MTMR12	Myotubularin related protein 12	1.19	0.00393525	0.122477
10903	MTMR11	Myotubularin related protein 11	-1.3002	0.00397378	0.123098
339044	PKD1P1	polycystic kidney disease 1 (autosomal dominant) pseudogene 1	1.0547	0.00400851	0.123596
27430	MAT2B	Methionine adenosyltransferase II, beta	-1.0908	0.00403145	0.123728
10397	NDRG1	N-myc downstream regulated gene 1	-1.3857	0.0041601	0.125824
9447	AIM2	Absent in melanoma 2	-1.4446	0.00416047	0.125824
283927	NUDT7	Nudix (nucleoside diphosphate linked moiety X)-type motif 7	-1.2688	0.0041726	0.125824
7161	TP73	Tumor protein p73	-1.0922	0.00420522	0.125824
7056	THBD	Thrombomodulin	-1.3781	0.00421807	0.125824
5654	HTRA1	HtrA serine peptidase 1	-1.1104	0.00423999	0.125824
2218	FKTN	Fukutin	1.1152	0.00425952	0.125824
92344	GORAB	golgin, RAB6-interacting	1.1856	0.00426479	0.125824
8334	HIST1H2AC	Histone cluster 1, H2ac	1.1535	0.00428332	0.125824
8900	CCNA1	Cyclin A1	-1.3478	0.00428953	0.125824
6603	SMARCD2	SWI/SNF related, matrix associated, actin dependent regulator of chromatin, subfamily d, member 2	-1.3748	0.00434835	0.126473
57515	SERINC1	Serine incorporator 1	1.1285	0.00434982	0.126473
51529	ANAPC11	APC11 anaphase promoting complex subunit 11 homolog (yeast)	-1.086	0.00437379	0.126614
64073	C19orf33	Chromosome 19 open reading frame 33	-1.1315	0.00440024	0.126826
9771	RAPGEF5	Rap guanine nucleotide exchange factor (GEF) 5	-1.1826	0.00447122	0.127681
6041	RNASEL	Ribonuclease L (2',5'-oligoisoadenylate synthetase-dependent)	-1.2023	0.00447656	0.127681
79774	GRTP1	Growth hormone regulated TBC protein 1	-1.1788	0.00448766	0.127681
3852	KRT5	Keratin 5 (epidermolysis bullosa simplex, Dowling-Meara/Kobner/Weber-Cockayne types)	-1.245	0.00450754	0.127681
54477	PLEKHA5	Pleckstrin homology domain containing, family A member 5	-1.1754	0.00452621	0.127681
55604	LRRC16A	leucine rich repeat containing 16A	-1.3358	0.0046467	0.13039
10728	PTGES3	Prostaglandin E synthase 3 (cytosolic)	1.0343	0.00466345	0.13039
653145	ANXA8	Annexin A8	-1.1652	0.00468122	0.13039
283358	B4GALNT3	Beta-1,4-N-acetyl-galactosaminyl transferase 3	-1.0708	0.00471911	0.130895
7571	ZNF23	Zinc finger protein 23 (KOX 16)	1.1729	0.00476358	0.131578
10874	NMU	Neuromedin U	-1.1906	0.004784	0.131594
55357	TBC1D2	TBC1 domain family, member 2	-1.234	0.00487817	0.132587
1647	GADD45A	Growth arrest and DNA-damage-inducible, alpha	1.1261	0.00487984	0.132587
715	C1R	Complement component 1, r subcomponent	-1.3879	0.00488011	0.132587
26153	KIF26A	Kinesin family member 26A	-1.369	0.00492118	0.133157
10060	ABCC9	ATP-binding cassette, sub-family C (CFTR/MRP), member 9	1.3502	0.00499266	0.133752
59352	LGR6	Leucine-rich repeat-containing G protein-coupled receptor 6	-1.4048	0.00500338	0.133752
90203	SNX21	Sorting nexin family member 21	-1.2146	0.00501283	0.133752
3428	IFI16	Interferon, gamma-inducible protein 16	-1.1762	0.00502389	0.133752
55112	WDR60	WD repeat domain 60	-1.1383	0.00505099	0.133936
3728	JUP	Junction plakoglobin	-1.3011	0.00507291	0.133981
55449	C14orf167	Chromosome 14 open reading frame 167	-1.1437	0.00511584	0.134314
51763	INPP5K	inositol polyphosphate-5-phosphatase K	-1.0381	0.00513889	0.134314
1351	COX8A	Cytochrome c oxidase subunit 8A (ubiquitous)	-1.0457	0.00514786	0.134314
121551	BTBD11	BTB (POZ) domain containing 11	-1.4023	0.00520859	0.134314
1953	MEGF6	Multiple EGF-like-domains 6	-1.1257	0.00521161	0.134314
10285	SMNDC1	Survival motor neuron domain containing 1	1.05	0.00522433	0.134314
6414	SEPP1	Selenoprotein P, plasma, 1	-1.5835	0.00522732	0.134314
83442	SH3BGRL3	SH3 domain binding glutamic acid-rich protein like 3	-1.2296	0.00525244	0.134438
27111	SDCBP2	Syndecan binding protein (syntenin) 2	-1.2277	0.00537218	0.135741
4835	NQO2	NAD(P)H dehydrogenase, quinone 2	-1.2383	0.00540638	0.135741
10969	EBNA1BP2	EBNA1 binding protein 2	1.0625	0.0054591	0.135741
91543	RSAD2	Radical S-adenosyl methionine domain containing 2	-1.1908	0.0054627	0.135741
9246	UBE2L6	Ubiquitin-conjugating enzyme E2L 6	-1.212	0.0054672	0.135741
4258	MGST2	Microsomal glutathione S-transferase 2	-1.1808	0.00547157	0.135741
10279	PRSS16	Protease, serine, 16 (thymus)	-1.532	0.00547454	0.135741
6302	TSPAN31	Tetraspanin 31	-1.1657	0.00550294	0.135741
84072	HORMAD1	HORMA domain containing 1	-1.241	0.00552428	0.135741
50853	VILL	Villin-like	-1.1632	0.00553455	0.135741
2963	GTF2F2	General transcription factor IIF, polypeptide 2, 30kDa	1.1606	0.0055448	0.135741
493	ATP2B4	ATPase, Ca++ transporting, plasma membrane 4	-1.2235	0.00554968	0.135741
126231	ZNF573	Zinc finger protein 573	1.2121	0.00556952	0.135741
112464	PRKCDBP	Protein kinase C, delta binding protein	-1.1776	0.00559666	0.135902
55076	TMEM45A	Transmembrane protein 45A	-1.1406	0.00561979	0.135966
6611	SMS	Spermine synthase	1.1291	0.00565139	0.136233
8317	CDC7	Cell division cycle 7 homolog (S. cerevisiae)	1.0465	0.00583595	0.140173
9598	CSAG2	CSAG family, member 2	-1.4788	0.00590845	0.141402
114769	CARD16	caspase recruitment domain family, member 16	-1.3546	0.0060752	0.143636
5281	PIGF	Phosphatidylinositol glycan anchor biosynthesis, class F	-1.1646	0.00609658	0.143636
9636	ISG15	ISG15 ubiquitin-like modifier	-1.1327	0.00614557	0.143636
79088	ZNF426	Zinc finger protein 426	1.182	0.00615467	0.143636
3726	JUNB	Jun B proto-oncogene	-1.2312	0.00616059	0.143636
286319	TUSC1	Tumor suppressor candidate 1	-1.0847	0.00619902	0.143636
389	RHOC	Ras homolog gene family, member C	-1.1931	0.00622234	0.143636
8843	GPR109B	G protein-coupled receptor 109B	-1.7272	0.00623881	0.143636
83857	TMTC1	Transmembrane and tetratricopeptide repeat containing 1	-1.3152	0.00627185	0.143636
694	BTG1	B-cell translocation gene 1, anti-proliferative	1.1164	0.00629584	0.143636
1490	CTGF	Connective tissue growth factor	1.2268	0.00631827	0.143636
7764	ZNF217	Zinc finger protein 217	1.0892	0.00632552	0.143636
51522	TMEM14C	Transmembrane protein 14C	-1.0299	0.00632945	0.143636
284129	SLC26A11	Solute carrier family 26, member 11	-1.1522	0.00637219	0.143636
84058	WDR54	WD repeat domain 54	-1.1857	0.00637444	0.143636
79733	E2F8	E2F transcription factor 8	1.247	0.00638949	0.143636
2948	GSTM4	Glutathione S-transferase M4	-1.365	0.00639184	0.143636
115207	KCTD12	Potassium channel tetramerisation domain containing 12	-1.3834	0.00649397	0.144818
55906	ZC4H2	zinc finger, C4H2 domain containing	-1.1331	0.0065027	0.144818
55332	DRAM1	DNA-damage regulated autophagy modulator 1	-1.2198	0.00651509	0.144818
135154	C6orf57	Chromosome 6 open reading frame 57	-1.157	0.00653181	0.144818
10509	SEMA4B	Sema domain, immunoglobulin domain (Ig), transmembrane domain (TM) and short cytoplasmic domain, (semaphorin) 4B	-1.2682	0.00666401	0.147257
7846	TUBA1A	Tubulin, alpha 1a	-1.1166	0.00670369	0.147395
154141	MBOAT1	Membrane bound O-acyltransferase domain containing 1	-1.2536	0.00675531	0.147395
374659	HDDC3	HD domain containing 3	-1.1197	0.00676351	0.147395
11260	XPOT	Exportin, tRNA (nuclear export receptor for tRNAs)	1.1532	0.00676684	0.147395
2966	GTF2H2	General transcription factor IIH, polypeptide 2, 44kDa	1.1552	0.00679275	0.147395
4338	MOCS2	Molybdenum cofactor synthesis 2	1.0199	0.00680367	0.147395
3460	IFNGR2	Interferon gamma receptor 2 (interferon gamma transducer 1)	-1.141	0.00691331	0.148622
3561	IL2RG	Interleukin 2 receptor, gamma (severe combined immunodeficiency)	-1.1916	0.00693258	0.148622
23220	DTX4	Deltex 4 homolog (Drosophila)	-1.2719	0.00694029	0.148622
154743	C7orf60	chromosome 7 open reading frame 60	-1.1087	0.00697616	0.148622
10890	RAB10	RAB10, member RAS oncogene family	-1.0487	0.00699455	0.148622
970	CD70	CD70 molecule	-1.1257	0.00699484	0.148622
200895	DHFRL1	Dihydrofolate reductase-like 1	1.1246	0.00703115	0.148916
7296	TXNRD1	Thioredoxin reductase 1	-1.1918	0.00705622	0.148971
85236	HIST1H2BK	Histone cluster 1, H2bk	1.0764	0.00713681	0.149347
2520	GAST	Gastrin	-1.2841	0.00727316	0.149347
10799	RPP40	Ribonuclease P/MRP 40kDa subunit	1.1077	0.00728661	0.149347
5493	PPL	Periplakin	-1.2779	0.00728824	0.149347
716	C1S	Complement component 1, s subcomponent	-1.3965	0.00730878	0.149347
51191	HERC5	Hect domain and RLD 5	-1.3166	0.00731824	0.149347
153443	SRFBP1	Serum response factor binding protein 1	1.1382	0.00731937	0.149347
23242	COBL	Cordon-bleu homolog (mouse)	-1.1766	0.00733239	0.149347
10212	DDX39	DEAD (Asp-Glu-Ala-Asp) box polypeptide 39	1.0993	0.00733777	0.149347
23005	MAPKBP1	Mitogen activated protein kinase binding protein 1	-1.1391	0.00735866	0.149347
3868	KRT16	Keratin 16 (focal non-epidermolytic palmoplantar keratoderma)	-1.5009	0.00737778	0.149347
4814	NINJ1	Ninjurin 1	-1.1163	0.00741681	0.149347
7049	TGFBR3	Transforming growth factor, beta receptor III	-1.2366	0.00743338	0.149347
9620	CELSR1	Cadherin, EGF LAG seven-pass G-type receptor 1 (flamingo homolog, Drosophila)	-1.2554	0.00744144	0.149347
26775	SNORA72	Small nucleolar RNA, H/ACA box 72	1.1557	0.0074417	0.149347
22889	KIAA0907	KIAA0907	1.1371	0.00747929	0.149347
1830	DSG3	Desmoglein 3 (pemphigus vulgaris antigen)	-1.299	0.00753449	0.149347
23086	EXPH5	Exophilin 5	1.158	0.0075461	0.149347
147965	FAM98C	Family with sequence similarity 98, member C	-1.0691	0.00754653	0.149347
4217	MAP3K5	Mitogen-activated protein kinase kinase kinase 5	-1.0959	0.00754672	0.149347
23193	GANAB	Glucosidase, alpha; neutral AB	1.1896	0.00754711	0.149347
55770	EXOC2	Exocyst complex component 2	-1.4027	0.00757203	0.149394
170954	KIAA1949	KIAA1949	-1.1696	0.00761362	0.149439
27315	PGAP2	post-GPI attachment to proteins 2	-1.0791	0.00763505	0.149439
2526	FUT4	Fucosyltransferase 4 (alpha (1,3) fucosyltransferase, myeloid-specific)	1.1623	0.00764195	0.149439
285359	LOC285359	Phosducin-like 3 pseudogene	-1.074	0.00774632	0.151035
122961	ISCA2	Iron-sulfur cluster assembly 2 homolog (S. cerevisiae)	-1.1142	0.00781343	0.151632
5436	POLR2G	Polymerase (RNA) II (DNA directed) polypeptide G	-1.0729	0.00783902	0.151632
1001	CDH3	Cadherin 3, type 1, P-cadherin (placental)	-1.1891	0.00784559	0.151632
26503	SLC17A5	Solute carrier family 17 (anion/sugar transporter), member 5	-1.1602	0.00796104	0.153416
55856	ACOT13	acyl-CoA thioesterase 13	-1.1591	0.00805754	0.154726
2317	FLNB	Filamin B, beta (actin binding protein 278)	-1.1916	0.00807569	0.154726
3991	LIPE	Lipase, hormone-sensitive	-1.0465	0.00823883	0.157315
8542	APOL1	Apolipoprotein L, 1	-1.3159	0.00825827	0.157315
26	ABP1	Amiloride binding protein 1 (amine oxidase (copper-containing))	-1.2838	0.00834148	0.158445
8269	TMEM187	Transmembrane protein 187	-1.1961	0.00838382	0.158649
10409	BASP1	Brain abundant, membrane attached signal protein 1	1.0668	0.00841481	0.158649
285148	IAH1	Isoamyl acetate-hydrolyzing esterase 1 homolog (S. cerevisiae)	-1.12	0.00842402	0.158649
57169	ZNFX1	Zinc finger, NFX1-type containing 1	-1.205	0.00848808	0.159015
286052	LOC286052	Hypothetical protein LOC286052	-1.1078	0.00849141	0.159015
8343	HIST1H2BF	Histone cluster 1, H2bf	1.1132	0.00853424	0.159367
3866	KRT15	Keratin 15	-1.2943	0.0085875	0.159911
6698	SPRR1A	Small proline-rich protein 1A	-1.3297	0.00868024	0.160489
4734	NEDD4	Neural precursor cell expressed, developmentally down-regulated 4	1.2354	0.0087089	0.160489
81631	MAP1LC3B	Microtubule-associated protein 1 light chain 3 beta	1.1392	0.00871323	0.160489
8936	WASF1	WAS protein family, member 1	1.0824	0.00871541	0.160489
754	PTTG1IP	Pituitary tumor-transforming 1 interacting protein	-1.1221	0.00874903	0.160662
404550	C16orf74	Chromosome 16 open reading frame 74	-1.2501	0.00883389	0.161435
51602	NOP58	NOP58 ribonucleoprotein homolog (yeast)	1.1194	0.00883985	0.161435
85480	TSLP	Thymic stromal lymphopoietin	1.2423	0.00890887	0.161877
3732	CD82	CD82 molecule	-1.1693	0.00891285	0.161877
8761	PABPC4	Poly(A) binding protein, cytoplasmic 4 (inducible form)	1.1022	0.0089452	0.16202
4953	ODC1	Ornithine decarboxylase 1	1.1803	0.00897432	0.162105
372	ARCN1	Archain 1	1.1325	0.00904327	0.162906
202	AIM1	Absent in melanoma 1	-1.192	0.00908099	0.163143
10493	VAT1	Vesicle amine transport protein 1 homolog (T. californica)	-1.0909	0.0091908	0.164354
9884	LRRC37A	Leucine rich repeat containing 37A	-1.0623	0.00919798	0.164354
113246	C12orf57	Chromosome 12 open reading frame 57	-1.1968	0.00923054	0.164362
81493	SYNC	syncoilin, intermediate filament protein	-1.2598	0.00934302	0.164362
6281	S100A10	S100 calcium binding protein A10	-1.0647	0.0093767	0.164362
1844	DUSP2	Dual specificity phosphatase 2	1.2025	0.00938601	0.164362
254057	LOC254057	Hypothetical protein LOC254057	-1.046	0.0094065	0.164362
140730	RIMS4	Regulating synaptic membrane exocytosis 4	-1.1272	0.00941127	0.164362
23256	SCFD1	Sec1 family domain containing 1	1.0757	0.00944232	0.164362
126259	TMIGD2	Transmembrane and immunoglobulin domain containing 2	1.1028	0.00944638	0.164362
55609	ZNF280C	Zinc finger protein 280C	1.14	0.00949556	0.164499
195828	ZNF367	Zinc finger protein 367	1.2869	0.0095039	0.164499
4502	MT2A	Metallothionein 2A	-1.0461	0.00954859	0.164842
64409	WBSCR17	Williams-Beuren syndrome chromosome region 17	1.1215	0.00961475	0.165464
10916	MAGED2	Melanoma antigen family D, 2	-1.1074	0.00963452	0.165464
1346	COX7A1	Cytochrome c oxidase subunit VIIa polypeptide 1 (muscle)	1.2538	0.00973461	0.166174
51734	SEPX1	Selenoprotein X, 1	-1.1459	0.00977996	0.166174
8969	HIST1H2AG	Histone cluster 1, H2ag	1.2756	0.00979892	0.166174
7138	TNNT1	Troponin T type 1 (skeletal, slow)	-1.376	0.00979919	0.166174
340075	ARSI	Arylsulfatase family, member I	-1.2163	0.00988037	0.166174
149951	COMMD7	COMM domain containing 7	-1.1366	0.00990807	0.166174
85415	RHPN2	Rhophilin, Rho GTPase binding protein 2	1.1042	0.00993765	0.166174
130535	KCTD18	Potassium channel tetramerisation domain containing 18	1.0604	0.00993873	0.166174
8339	HIST1H2BG	Histone cluster 1, H2bg	1.3492	0.00994848	0.166174
2920	CXCL2	Chemokine (C-X-C motif) ligand 2	1.226	0.00999829	0.166174
80117	ARL14	ADP-ribosylation factor-like 14	1.1549	0.0100068	0.166174
440193	CCDC88C	Coiled-coil domain containing 88C	-1.1971	0.0100114	0.166174
11236	RNF139	Ring finger protein 139	-1.137	0.0100241	0.166174
84919	PPP1R15B	Protein phosphatase 1, regulatory (inhibitor) subunit 15B	1.1348	0.0100576	0.166174
55902	ACSS2	Acyl-CoA synthetase short-chain family member 2	-1.1218	0.010121	0.166174
5274	SERPINI1	Serpin peptidase inhibitor, clade I (neuroserpin), member 1	-1.2615	0.0101586	0.166174
23067	SETD1B	SET domain containing 1B	-1.0639	0.0101781	0.166174
11018	TMED1	Transmembrane emp24 protein transport domain containing 1	-1.0789	0.010187	0.166174
51184	GPN3	GPN-loop GTPase 3	1.0539	0.0101901	0.166174
63939	C20orf177	Chromosome 20 open reading frame 177	-1.1069	0.0102023	0.166174
9646	CTR9	Ctr9, Paf1/RNA polymerase II complex component, homolog (S. cerevisiae)	1.0394	0.0102952	0.167277
7805	LAPTM5	Lysosomal associated multispanning membrane protein 5	-1.129	0.010355	0.167806
23624	CBLC	Cas-Br-M (murine) ecotropic retroviral transforming sequence c	1.0794	0.0103784	0.167806
23753	SDF2L1	Stromal cell-derived factor 2-like 1	-1.0763	0.0104122	0.167943
91012	LASS5	LAG1 homolog, ceramide synthase 5	-1.0997	0.010559	0.169897
3249	HPN	Hepsin (transmembrane protease, serine 1)	1.1176	0.0106161	0.170326
253512	SLC25A30	Solute carrier family 25, member 30	-1.1614	0.0106544	0.170326
90338	ZNF160	Zinc finger protein 160	1.1558	0.0106714	0.170326
79797	ZNF408	Zinc finger protein 408	1.0835	0.0107109	0.170326
5501	PPP1CC	Protein phosphatase 1, catalytic subunit, gamma isoform	1.1267	0.0107141	0.170326
135250	RAET1E	Retinoic acid early transcript 1E	-1.4387	0.0107723	0.170841
4710	NDUFB4	NADH dehydrogenase (ubiquinone) 1 beta subcomplex, 4, 15kDa	-1.0196	0.0108	0.170872
79073	TMEM109	Transmembrane protein 109	1.0584	0.0108768	0.171376
56649	TMPRSS4	Transmembrane protease, serine 4	-1.3418	0.0108836	0.171376
171391	NS3BP	NS3BP	1.1898	0.0109784	0.17221
22885	ABLIM3	Actin binding LIM protein family, member 3	-1.1519	0.0109885	0.17221
3911	LAMA5	Laminin, alpha 5	-1.1175	0.0110494	0.172367
2191	FAP	Fibroblast activation protein, alpha	1.2263	0.0110962	0.1725
57561	ARRDC3	Arrestin domain containing 3	1.3529	0.0111111	0.1725
3669	ISG20	Interferon stimulated exonuclease gene 20kDa	-1.2787	0.0112103	0.172983
3992	FADS1	Fatty acid desaturase 1	-1.1513	0.0112266	0.172983
3860	KRT13	Keratin 13	-1.2713	0.0112388	0.172983
26577	PCOLCE2	Procollagen C-endopeptidase enhancer 2	1.1166	0.0112466	0.172983
116844	LRG1	Leucine-rich alpha-2-glycoprotein 1	-1.2093	0.0113036	0.173244
26122	EPC2	Enhancer of polycomb homolog 2 (Drosophila)	1.089	0.0113158	0.173244
23594	ORC6	origin recognition complex, subunit 6	1.1577	0.0114183	0.173721
56242	ZNF253	Zinc finger protein 253	1.1854	0.0114269	0.173721
2537	IFI6	Interferon, alpha-inducible protein 6	1.3199	0.0114368	0.173721
91107	TRIM47	Tripartite motif-containing 47	-1.1762	0.011481	0.173721
94107	TMEM203	transmembrane protein 203	-1.0767	0.0114879	0.173721
54507	ADAMTSL4	ADAMTS-like 4	-1.213	0.0115059	0.173721
221908	C7orf47	Chromosome 7 open reading frame 47	-1.0821	0.0115465	0.173721
728061	LOC728061	hCG2003663	-1.1899	0.0115599	0.173721
51296	SLC15A3	Solute carrier family 15, member 3	-1.121	0.0116281	0.173721
5653	KLK6	Kallikrein-related peptidase 6	-1.1905	0.0116372	0.173721
170825	GSX2	GS homeobox 2	1.1588	0.0116558	0.173721
57820	CCNB1IP1	Cyclin B1 interacting protein 1	1.123	0.0116614	0.173721
994	CDC25B	Cell division cycle 25 homolog B (S. pombe)	-1.151	0.0117363	0.173739
51430	C1orf9	Chromosome 1 open reading frame 9	1.133	0.011773	0.173739
440	ASNS	Asparagine synthetase	1.1788	0.0117845	0.173739
2669	GEM	GTP binding protein overexpressed in skeletal muscle	1.6084	0.0118209	0.173739
23682	RAB38	RAB38, member RAS oncogene family	-1.1199	0.011832	0.173739
117143	TADA1	transcriptional adaptor 1 (HFI1 homolog, yeast)-like	-1.0757	0.0118889	0.173739
80010	RMI1	RMI1, RecQ mediated genome instability 1, homolog (S. cerevisiae)	-1.1544	0.0118904	0.173739
153770	PLAC8L1	PLAC8-like 1	1.0815	0.011898	0.173739
118487	CHCHD1	Coiled-coil-helix-coiled-coil-helix domain containing 1	-1.0851	0.0118985	0.173739
26750	RPS6KC1	Ribosomal protein S6 kinase, 52kDa, polypeptide 1	-1.1923	0.0119901	0.174692
5205	ATP8B1	ATPase, class I, type 8B, member 1	1.3109	0.0120264	0.174755
8111	GPR68	G protein-coupled receptor 68	-1.1757	0.0120472	0.174755
653583	PHLDB3	Pleckstrin homology-like domain, family B, member 3	-1.1443	0.0121526	0.175736
10447	FAM3C	Family with sequence similarity 3, member C	1.1495	0.0121937	0.175736
26272	FBXO4	F-box protein 4	-1.1783	0.0121943	0.175736
6741	SSB	Sjogren syndrome antigen B (autoantigen La)	1.1078	0.0122767	0.176212
11200	CHEK2	CHK2 checkpoint homolog (S. pombe)	-1.2369	0.0122805	0.176212
6235	RPS29	Ribosomal protein S29	-1.0286	0.0123755	0.176397
585	BBS4	Bardet-Biedl syndrome 4	-1.1722	0.012396	0.176397
5791	PTPRE	Protein tyrosine phosphatase, receptor type, E	-1.4007	0.0124275	0.176397
84265	POLR3GL	Polymerase (RNA) III (DNA directed) polypeptide G (32kD)-like	-1.3707	0.0124464	0.176397
2523	FUT1	Fucosyltransferase 1 (galactoside 2-alpha-L-fucosyltransferase, H blood group)	-1.2218	0.012481	0.176397
54969	C4orf27	Chromosome 4 open reading frame 27	-1.1865	0.0124879	0.176397
1147	CHUK	Conserved helix-loop-helix ubiquitous kinase	1.1135	0.0124987	0.176397
90120	C9orf69	Chromosome 9 open reading frame 69	-1.1326	0.0125063	0.176397
80311	KLHL15	Kelch-like 15 (Drosophila)	1.2861	0.0125901	0.176599
2833	CXCR3	Chemokine (C-X-C motif) receptor 3	1.1106	0.0126166	0.176599
10924	SMPDL3A	Sphingomyelin phosphodiesterase, acid-like 3A	-1.2083	0.0126171	0.176599
6318	SERPINB4	Serpin peptidase inhibitor, clade B (ovalbumin), member 4	-2.2656	0.0126272	0.176599
259173	ALS2CL	ALS2 C-terminal like	-1.1132	0.0126558	0.176627
1466	CSRP2	Cysteine and glycine-rich protein 2	-1.0543	0.0127615	0.177522
84159	ARID5B	AT rich interactive domain 5B (MRF1-like)	-1.3936	0.0127882	0.177522
5002	SLC22A18	Solute carrier family 22 (organic cation transporter), member 18	-1.2023	0.0128357	0.177522
654434	C17orf86	chromosome 17 open reading frame 86	1.1318	0.0128742	0.177522
130576	LYPD6B	LY6/PLAUR domain containing 6B	-1.2192	0.0128761	0.177522
10376	TUBA1B	Tubulin, alpha 1b	1.0272	0.0128806	0.177522
115817	DHRS1	Dehydrogenase/reductase (SDR family) member 1	-1.2599	0.0129193	0.177686
4648	MYO7B	Myosin VIIB	1.1117	0.0130605	0.178894
65065	NBEAL1	Neurobeachin-like 1	-1.0781	0.0130611	0.178894
729678	LOC729678	Hypothetical protein LOC729678	-1.1836	0.0131111	0.179208
58985	IL22RA1	Interleukin 22 receptor, alpha 1	-1.1963	0.0131657	0.179584
219738	C10orf35	Chromosome 10 open reading frame 35	-1.0657	0.0132434	0.179894
126282	TNFAIP8L1	Tumor necrosis factor, alpha-induced protein 8-like 1	-1.1589	0.013254	0.179894
221656	KDM1B	amine oxidase (flavin containing) domain 1	-1.0803	0.0132698	0.179894
2967	GTF2H3	General transcription factor IIH, polypeptide 3, 34kDa	1.175	0.0133142	0.180127
23474	ETHE1	Ethylmalonic encephalopathy 1	-1.2299	0.0134154	0.180331
6309	SC5DL	Sterol-C5-desaturase (ERG3 delta-5-desaturase homolog, S. cerevisiae)-like	-1.0795	0.0134164	0.180331
1026	CDKN1A	Cyclin-dependent kinase inhibitor 1A (p21, Cip1)	-1.18	0.013481	0.180331
84752	B3GNT9	UDP-GlcNAc:betaGal beta-1,3-N-acetylglucosaminyltransferase 9	-1.1631	0.0134985	0.180331
382	ARF6	ADP-ribosylation factor 6	-1.0898	0.0135342	0.180331
11339	OIP5	Opa interacting protein 5	-1.0505	0.0135385	0.180331
83707	TRPT1	TRNA phosphotransferase 1	-1.1058	0.0135458	0.180331
1465	CSRP1	Cysteine and glycine-rich protein 1	-1.2233	0.0135513	0.180331
23195	MDN1	MDN1, midasin homolog (yeast)	1.1991	0.0135909	0.180331
100132884	LOC100132884	hypothetical protein LOC100132884	-1.1892	0.0136333	0.180331
100129196	LOC100129196	similar to hCG2033298	1.3255	0.0136408	0.180331
11040	PIM2	Pim-2 oncogene	1.0384	0.0136557	0.180331
10810	WASF3	WAS protein family, member 3	1.2005	0.0137187	0.180607
25825	BACE2	Beta-site APP-cleaving enzyme 2	-1.1042	0.0137724	0.180607
79080	CCDC86	Coiled-coil domain containing 86	1.2143	0.0138101	0.180607
65108	MARCKSL1	MARCKS-like 1	-1.0142	0.0138226	0.180607
352909	C19orf51	chromosome 19 open reading frame 51	-1.1205	0.0138458	0.180607
317	APAF1	Apoptotic peptidase activating factor 1	-1.1298	0.013891	0.180607
51131	PHF11	PHD finger protein 11	-1.0941	0.0138932	0.180607
400793	C1orf226	chromosome 1 open reading frame 226	-1.1842	0.013921	0.180607
643253	CCT6P1	chaperonin containing TCP1, subunit 6 (zeta) pseudogene 1	1.1296	0.0139317	0.180607
8793	TNFRSF10D	Tumor necrosis factor receptor superfamily, member 10d, decoy with truncated death domain	1.245	0.013949	0.180607
9989	PPP4R1	Protein phosphatase 4, regulatory subunit 1	-1.1532	0.0139962	0.180699
9961	MVP	Major vault protein	-1.3507	0.0140501	0.180699
10942	PRSS21	Protease, serine, 21 (testisin)	-1.2061	0.0140656	0.180699
57109	REXO4	REX4, RNA exonuclease 4 homolog (S. cerevisiae)	1.0718	0.0140985	0.180699
728431	LOC728431	Hypothetical protein LOC728431	-1.17	0.0141065	0.180699
29128	UHRF1	Ubiquitin-like, containing PHD and RING finger domains, 1	1.1012	0.0141197	0.180699
2877	GPX2	Glutathione peroxidase 2 (gastrointestinal)	-1.1384	0.0141807	0.180941
5498	PPOX	Protoporphyrinogen oxidase	-1.1801	0.0142112	0.180941
6883	TAF12	TAF12 RNA polymerase II, TATA box binding protein (TBP)-associated factor, 20kDa	-1.2565	0.0142219	0.180941
91947	ARRDC4	Arrestin domain containing 4	1.3032	0.0142478	0.180941
80221	ACSF2	Acyl-CoA synthetase family member 2	-1.2461	0.0143588	0.181807
1345	COX6C	Cytochrome c oxidase subunit VIc	-1.0582	0.0143708	0.181807
1842	ECM2	Extracellular matrix protein 2, female organ and adipocyte specific	-1.1247	0.0145314	0.183488
19	ABCA1	ATP-binding cassette, sub-family A (ABC1), member 1	-1.193	0.0145983	0.183983
80194	TMEM134	Transmembrane protein 134	-1.1425	0.0146341	0.184084
7639	ZNF85	Zinc finger protein 85	1.2494	0.0147406	0.184736
746	C11orf10	Chromosome 11 open reading frame 10	-1.0646	0.0147417	0.184736
79065	ATG9A	ATG9 autophagy related 9 homolog A (S. cerevisiae)	-1.1168	0.0148859	0.185754
147015	DHRS13	Dehydrogenase/reductase (SDR family) member 13	-1.1107	0.0149393	0.185754
57146	TMEM159	Transmembrane protein 159	-1.1417	0.0150561	0.185754
56898	BDH2	3-hydroxybutyrate dehydrogenase, type 2	-1.2103	0.0150596	0.185754
57678	GPAM	Glycerol-3-phosphate acyltransferase, mitochondrial	1.1988	0.0150677	0.185754
8884	SLC5A6	Solute carrier family 5 (sodium-dependent vitamin transporter), member 6	1.0942	0.0150742	0.185754
644943	RASSF10	Ras association (RalGDS/AF-6) domain family (N-terminal) member 10	-1.5556	0.0150842	0.185754
136319	LUZP6	myotrophin; leucine zipper protein 6	1.0858	0.0151144	0.185754
3306	HSPA2	Heat shock 70kDa protein 2	-1.1588	0.0151704	0.185754
54660	PCDHB18	Protocadherin beta 18 pseudogene	1.0932	0.0151966	0.185754
399687	MYO18A	Myosin XVIIIA	-1.1737	0.0152072	0.185754
619208	C6orf225	chromosome 6 open reading frame 225	-1.214	0.0152095	0.185754
6345	SRL	Sarcalumenin	1.1703	0.0152187	0.185754
83450	LRRC48	Leucine rich repeat containing 48	-1.137	0.0152615	0.185754
10227	MFSD10	major facilitator superfamily domain containing 10	-1.0986	0.0152755	0.185754
133	ADM	Adrenomedullin	1.0398	0.0152912	0.185754
3995	FADS3	Fatty acid desaturase 3	-1.2011	0.0153119	0.185754
5138	PDE2A	Phosphodiesterase 2A, cGMP-stimulated	-1.2069	0.0153273	0.185754
10885	WDR3	WD repeat domain 3	1.1084	0.0153599	0.18581
83594	NUDT12	Nudix (nucleoside diphosphate linked moiety X)-type motif 12	1.0611	0.0153901	0.185836
195827	C9orf21	Chromosome 9 open reading frame 21	-1.129	0.0154329	0.186014
57016	AKR1B10	Aldo-keto reductase family 1, member B10 (aldose reductase)	-1.4569	0.0154758	0.186192
5997	RGS2	Regulator of G-protein signaling 2, 24kDa	-1.4606	0.015506	0.186218
130355	C2orf76	chromosome 2 open reading frame 76	-1.1906	0.0156026	0.187039
126272	EID2B	EP300 interacting inhibitor of differentiation 2B	-1.1681	0.0156835	0.18767
283373	ANKRD52	Ankyrin repeat domain 52	1.1119	0.0157565	0.187973
8674	VAMP4	Vesicle-associated membrane protein 4	-1.1551	0.0157939	0.187973
1052	CEBPD	CCAAT/enhancer binding protein (C/EBP), delta	-1.0906	0.0158284	0.188046
9540	TP53I3	Tumor protein p53 inducible protein 3	-1.3074	0.0159303	0.188918
134728	IRAK1BP1	Interleukin-1 receptor-associated kinase 1 binding protein 1	-1.3419	0.0159942	0.18909
80745	THUMPD2	THUMP domain containing 2	1.1062	0.0160192	0.18909
143279	HECTD2	HECT domain containing 2	1.1934	0.0160304	0.18909
138716	C9orf23	Chromosome 9 open reading frame 23	-1.0548	0.0161083	0.189211
7051	TGM1	Transglutaminase 1 (K polypeptide epidermal type I, protein-glutamine-gamma-glutamyltransferase)	-1.3128	0.0161208	0.189211
100289333	LOC100289333	hypothetical protein LOC100289333	1.1443	0.0161263	0.189211
2709	GJB5	Gap junction protein, beta 5, 31.1kDa	-1.2852	0.0162246	0.190028
2059	EPS8	Epidermal growth factor receptor pathway substrate 8	1.1408	0.0163726	0.19021
27297	CRCP	CGRP receptor component	1.0745	0.0163993	0.19021
645	BLVRB	Biliverdin reductase B (flavin reductase (NADPH))	-1.2204	0.0164046	0.19021
85025	TMEM60	Transmembrane protein 60	-1.1039	0.0164507	0.19021
4330	MN1	Meningioma (disrupted in balanced translocation) 1	-1.3189	0.0164532	0.19021
7041	TGFB1I1	Transforming growth factor beta 1 induced transcript 1	-1.2833	0.0164853	0.19021
27237	ARHGEF16	Rho guanine exchange factor (GEF) 16	-1.0786	0.0164987	0.19021
284018	C17orf58	Chromosome 17 open reading frame 58	1.2662	0.0164987	0.19021
3628	INPP1	Inositol polyphosphate-1-phosphatase	-1.1885	0.0165448	0.19021
29940	DSE	dermatan sulfate epimerase	-1.0874	0.0165491	0.19021
11076	TPPP	Tubulin polymerization promoting protein	-1.1444	0.0165693	0.19021
3656	IRAK2	Interleukin-1 receptor-associated kinase 2	-1.0312	0.0165967	0.19021
202781	LOC202781	Hypothetical protein LOC202781	1.136	0.0166627	0.19021
79077	DCTPP1	dCTP pyrophosphatase 1	1.0552	0.0166658	0.19021
112611	RWDD2A	RWD domain containing 2A	-1.2151	0.0166931	0.19021
7263	TST	Thiosulfate sulfurtransferase (rhodanese)	-1.2319	0.0166992	0.19021
23462	HEY1	Hairy/enhancer-of-split related with YRPW motif 1	1.1865	0.016833	0.191344
51710	ZNF44	Zinc finger protein 44	1.1471	0.0168565	0.191344
27089	UQCRQ	Ubiquinol-cytochrome c reductase, complex III subunit VII, 9.5kDa	-1.0602	0.016896	0.191465
4893	NRAS	Neuroblastoma RAS viral (v-ras) oncogene homolog	1.1341	0.0169712	0.191989
51527	C14orf129	Chromosome 14 open reading frame 129	1.086	0.017061	0.192386
152273	FGD5	FYVE, RhoGEF and PH domain containing 5	-1.1459	0.0170644	0.192386
8329	HIST1H2AI	Histone cluster 1, H2ai	1.0823	0.0171208	0.192518
55765	C1orf106	Chromosome 1 open reading frame 106	-1.2387	0.0171503	0.192518
10951	CBX1	Chromobox homolog 1 (HP1 beta homolog Drosophila )	1.0341	0.0171632	0.192518
100288968	LOC100288968	hypothetical protein LOC100288968	-1.1327	0.0172036	0.192645
54517	PUS7	Pseudouridylate synthase 7 homolog (S. cerevisiae)	1.1061	0.0172837	0.193082
7993	UBXN8	UBX domain protein 8	1.0915	0.0173133	0.193082
11167	FSTL1	Follistatin-like 1	-1.2016	0.01733	0.193082
10289	EIF1B	Eukaryotic translation initiation factor 1B	1.0639	0.0174832	0.194328
7516	XRCC2	X-ray repair complementing defective repair in Chinese hamster cells 2	1.204	0.0175052	0.194328
27033	ZBTB32	Zinc finger and BTB domain containing 32	-1.5179	0.0175298	0.194328
171425	CLYBL	Citrate lyase beta like	-1.177	0.0176043	0.194829
7693	ZNF134	Zinc finger protein 134	1.1523	0.017749	0.195889
55437	STRADB	STE20-related kinase adaptor beta	1.1608	0.0177592	0.195889
10953	TOMM34	Translocase of outer mitochondrial membrane 34	1.041	0.0178759	0.1968
6307	SC4MOL	Sterol-C4-methyl oxidase-like	-1.1116	0.0179149	0.1968
55145	THAP1	THAP domain containing, apoptosis associated protein 1	1.111	0.0179747	0.1968
10884	MRPS30	Mitochondrial ribosomal protein S30	1.0592	0.0179774	0.1968
57291	KIAA0114	KIAA0114	1.1939	0.018044	0.1968
57216	VANGL2	Vang-like 2 (van gogh, Drosophila)	-1.3884	0.0180586	0.1968
146050	ZSCAN29	Zinc finger and SCAN domain containing 29	1.0587	0.0180905	0.1968
7532	YWHAG	Tyrosine 3-monooxygenase/tryptophan 5-monooxygenase activation protein, gamma polypeptide	1.0376	0.0181387	0.1968
1509	CTSD	Cathepsin D	-1.1846	0.0182165	0.197321
132720	C4orf32	Chromosome 4 open reading frame 32	1.1044	0.0182677	0.197355
4615	MYD88	Myeloid differentiation primary response gene (88)	-1.0905	0.0182791	0.197355
25976	TIPARP	TCDD-inducible poly(ADP-ribose) polymerase	-1.0391	0.0183315	0.197598
84441	MAML2	Mastermind-like 2 (Drosophila)	-1.1794	0.0183684	0.197675
221061	FAM171A1	family with sequence similarity 171, member A1	1.2111	0.0184538	0.198272
440335	LOC440335	Hypothetical gene supported by BC022385; BC035868; BC048326	-1.2356	0.0185967	0.198887
136647	C7orf11	Chromosome 7 open reading frame 11	1.0382	0.0186228	0.198887
87178	PNPT1	Polyribonucleotide nucleotidyltransferase 1	1.1626	0.0186436	0.198887
100289019	LOC100289019	similar to hCG2038090	-1.0688	0.0186527	0.198887
254863	C17orf61	Chromosome 17 open reading frame 61	-1.2134	0.0186739	0.198887
79669	C3orf52	Chromosome 3 open reading frame 52	1.1418	0.0187311	0.198887
55505	NOP10	NOP10 ribonucleoprotein homolog (yeast)	-1.0841	0.0187376	0.198887
283596	SNHG10	Small nucleolar RNA host gene (non-protein coding) 10	1.1609	0.0187632	0.198887
171392	ZNF675	Zinc finger protein 675	1.2081	0.0188134	0.198887
54145	H2BFS	H2B histone family, member S	1.1452	0.0188558	0.198887
7697	ZNF138	Zinc finger protein 138	1.4408	0.0188632	0.198887
10095	ARPC1B	Actin related protein 2/3 complex, subunit 1B, 41kDa	-1.0553	0.0188711	0.198887
11199	ANXA10	Annexin A10	1.0994	0.0189836	0.199755
11005	SPINK5	Serine peptidase inhibitor, Kazal type 5	-1.2191	0.0191212	0.200567
26751	SH3YL1	SH3 domain containing, Ysc84-like 1 (S. cerevisiae)	-1.128	0.0191743	0.200806
4313	MMP2	Matrix metallopeptidase 2 (gelatinase A, 72kDa gelatinase, 72kDa type IV collagenase)	-1.1892	0.0193268	0.201945
6993	DYNLT1	Dynein, light chain, Tctex-type 1	-1.0831	0.019344	0.201945
93474	ZNF670	Zinc finger protein 670	1.2519	0.019424	0.202461
4052	LTBP1	Latent transforming growth factor beta binding protein 1	-1.1197	0.0195085	0.202894
65062	ALS2CR4	Amyotrophic lateral sclerosis 2 (juvenile) chromosome region, candidate 4	-1.0526	0.0195267	0.202894
57621	ZBTB2	Zinc finger and BTB domain containing 2	1.0998	0.0195781	0.20311
84650	EBPL	Emopamil binding protein-like	-1.0923	0.0196255	0.203283
1263	PLK3	Polo-like kinase 3 (Drosophila)	1.0681	0.0197051	0.203546
114904	C1QTNF6	C1q and tumor necrosis factor related protein 6	-1.1757	0.0197458	0.203546
79789	CLMN	Calmin (calponin-like, transmembrane)	-1.199	0.0197461	0.203546
1666	DECR1	2,4-dienoyl CoA reductase 1, mitochondrial	-1.1765	0.0197737	0.203546
9635	CLCA2	Chloride channel, calcium activated, family member 2	-1.4162	0.0198333	0.203652
1802	DPH2	DPH2 homolog (S. cerevisiae)	1.1906	0.0198454	0.203652
6815	STYX	Serine/threonine/tyrosine interacting protein	1.2006	0.0199667	0.20458
5650	KLK7	Kallikrein-related peptidase 7	-1.1688	0.0200351	0.204964
9144	SYNGR2	Synaptogyrin 2	-1.0665	0.0201552	0.2055
10605	PAIP1	Poly(A) binding protein interacting protein 1	1.0862	0.0202181	0.2055
26973	CHORDC1	Cysteine and histidine-rich domain (CHORD)-containing 1	1.1388	0.020261	0.2055
11031	RAB31	RAB31, member RAS oncogene family	-1.2183	0.020299	0.2055
1308	COL17A1	Collagen, type XVII, alpha 1	-1.0996	0.0203112	0.2055
55281	TMEM140	Transmembrane protein 140	-1.1078	0.0203188	0.2055
58478	ENOPH1	Enolase-phosphatase 1	1.096	0.0203493	0.2055
81607	PVRL4	Poliovirus receptor-related 4	-1.2256	0.0203665	0.2055
653784	MZT2A	mitotic spindle organizing protein 2A	-1.0824	0.0204297	0.20553
2041	EPHA1	EPH receptor A1	-1.2799	0.0204315	0.20553
79441	HAUS3	HAUS augmin-like complex, subunit 3	1.1257	0.0205808	0.206424
7114	TMSB4X	Thymosin, beta 4, X-linked	-1.071	0.0205826	0.206424
64108	RTP4	Receptor (chemosensory) transporter protein 4	-1.3508	0.0206834	0.206508
64285	RHBDF1	Rhomboid 5 homolog 1 (Drosophila)	-1.2259	0.0206945	0.206508
113146	AHNAK2	AHNAK nucleoprotein 2	-1.4545	0.0206988	0.206508
6237	RRAS	Related RAS viral (r-ras) oncogene homolog	-1.3153	0.0207574	0.206508
653	BMP5	Bone morphogenetic protein 5	-1.1622	0.020759	0.206508
4528	MTIF2	Mitochondrial translational initiation factor 2	1.0729	0.0208005	0.206508
64110	MAGEF1	Melanoma antigen family F, 1	-1.0529	0.02082	0.206508
10076	PTPRU	Protein tyrosine phosphatase, receptor type, U	-1.1574	0.0208402	0.206508
54463	FAM134B	Family with sequence similarity 134, member B	-1.2464	0.020895	0.206737
9978	RBX1	Ring-box 1	-1.0996	0.0209677	0.206737
307	ANXA4	Annexin A4	-1.245	0.0210318	0.206737
100216546	LOC100216546	hypothetical LOC100216546	1.1561	0.021055	0.206737
2324	FLT4	Fms-related tyrosine kinase 4	1.1564	0.0211104	0.206737
286077	FAM83H	Family with sequence similarity 83, member H	-1.1049	0.0211316	0.206737
55092	TMEM51	Transmembrane protein 51	-1.1844	0.021138	0.206737
79177	ZNF576	Zinc finger protein 576	1.0646	0.0211463	0.206737
27063	ANKRD1	Ankyrin repeat domain 1 (cardiac muscle)	1.1977	0.0211682	0.206737
7388	UQCRH	Ubiquinol-cytochrome c reductase hinge protein	-1.0355	0.0212706	0.206737
3156	HMGCR	3-hydroxy-3-methylglutaryl-Coenzyme A reductase	-1.1069	0.0212825	0.206737
152048	FLJ31715	Hypothetical protein FLJ31715	1.1797	0.0213085	0.206737
221756	MGC39372	Hypothetical protein MGC39372	-1.4425	0.0213293	0.206737
254428	SLC41A1	Solute carrier family 41, member 1	1.0819	0.0213311	0.206737
3013	HIST1H2AD	Histone cluster 1, H2ad	1.2402	0.0215181	0.208094
23270	TSPYL4	TSPY-like 4	1.1068	0.0215339	0.208094
10153	CEBPZ	CCAAT/enhancer binding protein zeta	1.0491	0.0216937	0.208406
7866	IFRD2	Interferon-related developmental regulator 2	1.0768	0.0217248	0.208406
55039	TRMT12	TRNA methyltransferase 12 homolog (S. cerevisiae)	-1.1082	0.0217962	0.208406
338382	RAB7B	RAB7B, member RAS oncogene family	-1.1643	0.0217994	0.208406
84079	ANKRD27	Ankyrin repeat domain 27 (VPS9 domain)	-1.1726	0.0218676	0.208406
5091	PC	Pyruvate carboxylase	-1.1747	0.0218815	0.208406
112399	EGLN3	Egl nine homolog 3 (C. elegans)	-1.3076	0.0219277	0.208406
60487	TRMT11	TRNA methyltransferase 11 homolog (S. cerevisiae)	-1.1272	0.0219457	0.208406
399474	TMEM200B	transmembrane protein 200B	-1.1308	0.0219478	0.208406
10550	ARL6IP5	ADP-ribosylation-like factor 6 interacting protein 5	-1.1102	0.0219942	0.208406
404672	GTF2H5	General transcription factor IIH, polypeptide 5	-1.0973	0.0219965	0.208406
100287039	LOC100287039	hypothetical protein LOC100287039	1.2141	0.022068	0.208406
7374	UNG	Uracil-DNA glycosylase	1.1139	0.022103	0.208406
3953	LEPR	Leptin receptor	-1.1113	0.0221489	0.208406
735301	SNHG9	Small nucleolar RNA host gene (non-protein coding) 9	1.1312	0.0221564	0.208406
88745	C6orf153	Chromosome 6 open reading frame 153	-1.1738	0.0221703	0.208406
857	CAV1	Caveolin 1, caveolae protein, 22kDa	-1.0657	0.0221905	0.208406
340252	ZNF680	Zinc finger protein 680	1.1525	0.0222539	0.208406
6059	ABCE1	ATP-binding cassette, sub-family E (OABP), member 1	1.1624	0.0223	0.208406
283635	FAM177A1	family with sequence similarity 177, member A1	-1.081	0.0223235	0.208406
54874	FNBP1L	Formin binding protein 1-like	-1.0368	0.0223899	0.208406
51024	FIS1	Fission 1 (mitochondrial outer membrane) homolog (S. cerevisiae)	-1.0664	0.0223909	0.208406
150381	LOC150381	hypothetical LOC150381	-1.1485	0.0224526	0.208406
5623	PSPN	Persephin	-1.1688	0.0224665	0.208406
27289	RND1	Rho family GTPase 1	1.2454	0.0224673	0.208406
874	CBR3	Carbonyl reductase 3	-1.2485	0.022469	0.208406
9945	GFPT2	Glutamine-fructose-6-phosphate transaminase 2	-1.1952	0.0225029	0.208406
5355	PLP2	Proteolipid protein 2 (colonic epithelium-enriched)	-1.1518	0.0225155	0.208406
6574	SLC20A1	Solute carrier family 20 (phosphate transporter), member 1	1.0647	0.0225188	0.208406
149466	C1orf210	Chromosome 1 open reading frame 210	-1.2742	0.0225408	0.208406
387521	TMEM189	Transmembrane protein 189	-1.105	0.0226471	0.209097
91272	BOD1	biorientation of chromosomes in cell division 1	1.0469	0.022732	0.209362
54816	ZNF280D	Zinc finger protein 280D	-1.1121	0.0227975	0.209362
1687	DFNA5	Deafness, autosomal dominant 5	-1.1609	0.0228021	0.209362
59344	ALOXE3	Arachidonate lipoxygenase 3	1.1496	0.0228771	0.20976
2302	FOXJ1	Forkhead box J1	1.0571	0.0229952	0.209781
55172	C14orf104	Chromosome 14 open reading frame 104	-1.316	0.0230151	0.209781
23558	WBP2	WW domain binding protein 2	-1.1428	0.0230628	0.209781
92799	SHKBP1	SH3KBP1 binding protein 1	-1.0508	0.0230633	0.209781
80854	SETD7	SET domain containing (lysine methyltransferase) 7	1.1625	0.0231123	0.209781
51149	C5orf45	chromosome 5 open reading frame 45	-1.1022	0.0231357	0.209781
9124	PDLIM1	PDZ and LIM domain 1 (elfin)	-1.0939	0.0231365	0.209781
51441	YTHDF2	YTH domain family, member 2	1.0682	0.0231582	0.209781
7984	ARHGEF5	Rho guanine nucleotide exchange factor (GEF) 5	-1.0858	0.0231915	0.209781
201254	STRA13	Stimulated by retinoic acid 13 homolog (mouse)	-1.0437	0.0232077	0.209781
55638	SYBU	syntabulin (syntaxin-interacting)	-1.0986	0.0232275	0.209781
122622	ADSSL1	Adenylosuccinate synthase like 1	-1.155	0.0235243	0.212173
10949	HNRNPA0	Heterogeneous nuclear ribonucleoprotein A0	1.1197	0.0236061	0.212464
10226	PLIN3	mannose-6-phosphate receptor binding protein 1	-1.1701	0.0236207	0.212464
51506	UFC1	Ubiquitin-fold modifier conjugating enzyme 1	-1.1845	0.0236675	0.212581
375295	LOC375295	Hypothetical gene supported by BC013438	-1.153	0.0236978	0.212581
9039	UBA3	Ubiquitin-activating enzyme E1C (UBA3 homolog, yeast)	-1.0727	0.023848	0.213639
11247	NXPH4	Neurexophilin 4	-1.1515	0.023945	0.213789
6367	CCL22	Chemokine (C-C motif) ligand 22	-1.323	0.0239833	0.213789
8799	PEX11B	Peroxisomal biogenesis factor 11B	-1.1585	0.0239897	0.213789
652276	LOC652276	Hypothetical LOC652276	1.1173	0.0239937	0.213789
51142	CHCHD2	Coiled-coil-helix-coiled-coil-helix domain containing 2	-1.0068	0.0240999	0.214224
617	BCS1L	BCS1-like (yeast)	1.0636	0.0241072	0.214224
54962	TIPIN	TIMELESS interacting protein	1.0894	0.0242407	0.215122
27067	STAU2	Staufen, RNA binding protein, homolog 2 (Drosophila)	-1.1455	0.0244662	0.216812
349152	DPY19L2P2	Dpy-19-like 2 pseudogene 2 (C. elegans)	1.1778	0.0245291	0.216812
3426	CFI	Complement factor I	-1.3357	0.0245772	0.216812
10621	POLR3F	Polymerase (RNA) III (DNA directed) polypeptide F, 39 kDa	1.0758	0.0246297	0.216812
59286	UBL5	Ubiquitin-like 5	-1.0449	0.0246463	0.216812
729533	FAM72A	Family with sequence similarity 72, member A	1.0763	0.0246588	0.216812
128853	DUSP15	Dual specificity phosphatase 15	1.0896	0.02466	0.216812
5023	P2RX1	Purinergic receptor P2X, ligand-gated ion channel, 1	-1.0787	0.0247426	0.21725
3977	LIFR	Leukemia inhibitory factor receptor alpha	1.1753	0.0248072	0.217529
5204	PFDN5	Prefoldin subunit 5	-1.0777	0.0251746	0.220263
219654	ZCCHC24	zinc finger, CCHC domain containing 24	-1.2478	0.0251855	0.220263
401262	CRIP3	Cysteine-rich protein 3	1.116	0.0252623	0.220644
9907	KIAA0415	KIAA0415	1.0947	0.0253944	0.221275
55131	RBM28	RNA binding motif protein 28	1.0714	0.0254013	0.221275
340340	LOC340340	hypothetical LOC340340	-1.1463	0.0254569	0.221468
51363	CHST15	carbohydrate (N-acetylgalactosamine 4-sulfate 6-O) sulfotransferase 15	-1.2152	0.0257168	0.22341
768	CA9	Carbonic anhydrase IX	-1.0974	0.0257601	0.22341
64863	METTL4	Methyltransferase like 4	-1.1423	0.025807	0.22341
978	CDA	Cytidine deaminase	-1.3449	0.0258283	0.22341
838	CASP5	Caspase 5, apoptosis-related cysteine peptidase	-1.1299	0.0258486	0.22341
9069	CLDN12	claudin 12	-1.1221	0.0258946	0.223516
143187	VTI1A	Vesicle transport through interaction with t-SNAREs homolog 1A (yeast)	1.0427	0.0259597	0.223787
10654	PMVK	Phosphomevalonate kinase	-1.0732	0.0260046	0.223882
4638	MYLK	Myosin, light chain kinase	-1.1856	0.0261926	0.225179
54453	RIN2	Ras and Rab interactor 2	-1.0562	0.0262231	0.225179
8722	CTSF	Cathepsin F	-1.1394	0.0263512	0.225986
3490	IGFBP7	Insulin-like growth factor binding protein 7	-1.0977	0.0264882	0.226133
154790	CLEC2L	C-type lectin domain family 2, member L	1.1727	0.0265187	0.226133
6482	ST3GAL1	ST3 beta-galactoside alpha-2,3-sialyltransferase 1	1.0672	0.0266106	0.226133
54433	GAR1	GAR1 ribonucleoprotein homolog (yeast)	1.047	0.0266265	0.226133
23557	SNAPIN	SNAP-associated protein	-1.1027	0.0266431	0.226133
84958	SYTL1	Synaptotagmin-like 1	-1.1336	0.0267755	0.226133
55001	TTC22	Tetratricopeptide repeat domain 22	-1.3671	0.0267979	0.226133
80765	STARD5	StAR-related lipid transfer (START) domain containing 5	-1.3559	0.0267988	0.226133
10609	LEPREL4	leprecan-like 4	-1.1434	0.0268645	0.226133
2079	ERH	Enhancer of rudimentary homolog (Drosophila)	-1.0216	0.0269014	0.226133
51141	INSIG2	Insulin induced gene 2	-1.2754	0.0269066	0.226133
10747	MASP2	Mannan-binding lectin serine peptidase 2	1.1131	0.0269437	0.226133
51134	CCDC41	Coiled-coil domain containing 41	1.0865	0.0269963	0.226133
4677	NARS	Asparaginyl-tRNA synthetase	1.0559	0.0270306	0.226133
131076	CCDC58	Coiled-coil domain containing 58	1.1088	0.0270409	0.226133
5608	MAP2K6	Mitogen-activated protein kinase kinase 6	-1.3128	0.0270531	0.226133
6674	SPAG1	Sperm associated antigen 1	1.1121	0.0270766	0.226133
11092	C9orf9	Chromosome 9 open reading frame 9	-1.1054	0.0270889	0.226133
116236	ABHD15	abhydrolase domain containing 15	-1.1849	0.027092	0.226133
9741	LAPTM4A	Lysosomal-associated protein transmembrane 4 alpha	-1.0924	0.0271014	0.226133
256302	C17orf103	chromosome 17 open reading frame 103	1.073	0.0271286	0.226133
64762	FAM59A	Family with sequence similarity 59, member A	-1.1017	0.0271805	0.226133
84858	ZNF503	Zinc finger protein 503	-1.1224	0.0271821	0.226133
642273	FAM110C	Family with sequence similarity 110, member C	-1.2262	0.0271999	0.226133
2805	GOT1	Glutamic-oxaloacetic transaminase 1, soluble (aspartate aminotransferase 1)	1.1773	0.0272431	0.226133
7915	ALDH5A1	Aldehyde dehydrogenase 5 family, member A1 (succinate-semialdehyde dehydrogenase)	-1.3419	0.0273623	0.226133
54842	MFSD6	major facilitator superfamily domain containing 6	-1.2147	0.0274224	0.226133
7417	VDAC2	Voltage-dependent anion channel 2	1.0363	0.0274253	0.226133
6328	SCN3A	Sodium channel, voltage-gated, type III, alpha subunit	-1.3465	0.0274415	0.226133
196513	DCP1B	DCP1 decapping enzyme homolog B (S. cerevisiae)	-1.192	0.0274684	0.226133
23332	CLASP1	Cytoplasmic linker associated protein 1	-1.1281	0.0274714	0.226133
56616	DIABLO	Diablo homolog (Drosophila)	-1.0448	0.0274874	0.226133
284207	METRNL	Meteorin, glial cell differentiation regulator-like	-1.18	0.027494	0.226133
6173	RPL36A	Ribosomal protein L36a	-1.0724	0.0275501	0.226313
718	C3	Complement component 3	-1.3771	0.0276141	0.226558
80723	TMEM22	Transmembrane protein 22	-1.129	0.0277116	0.22683
51090	PLLP	Plasma membrane proteolipid (plasmolipin)	-1.3216	0.0277388	0.22683
8360	HIST1H4D	Histone cluster 1, H4d	1.1073	0.0277498	0.22683
92856	IMP4	IMP4, U3 small nucleolar ribonucleoprotein, homolog (yeast)	1.1264	0.0278076	0.227022
4600	MX2	Myxovirus (influenza virus) resistance 2 (mouse)	1.1366	0.0278745	0.227288
5685	PSMA4	Proteasome (prosome, macropain) subunit, alpha type, 4	-1.0149	0.0280319	0.227754
284252	KCTD1	Potassium channel tetramerisation domain containing 1	-1.1704	0.0280332	0.227754
3601	IL15RA	Interleukin 15 receptor, alpha	-1.1201	0.0281532	0.227754
9404	LPXN	Leupaxin	1.1026	0.0281616	0.227754
84330	ZNF414	Zinc finger protein 414	-1.1284	0.0281691	0.227754
9997	SCO2	SCO cytochrome oxidase deficient homolog 2 (yeast)	-1.1442	0.0281959	0.227754
642475	C8orf73	Chromosome 8 open reading frame 73	-1.1015	0.0282031	0.227754
10694	CCT8	Chaperonin containing TCP1, subunit 8 (theta)	1.0385	0.0282064	0.227754
80323	CCDC68	Coiled-coil domain containing 68	-1.0943	0.0282416	0.22776
2831	NPBWR1	Neuropeptides B/W receptor 1	-1.0942	0.0283078	0.228017
10437	IFI30	Interferon, gamma-inducible protein 30	-1.134	0.0284341	0.228756
80045	GPR157	G protein-coupled receptor 157	-1.1506	0.0285504	0.229413
3694	ITGB6	Integrin, beta 6	-1.4005	0.0286115	0.229626
254102	EHBP1L1	EH domain binding protein 1-like 1	-1.1944	0.0286876	0.229958
55139	ANKZF1	Ankyrin repeat and zinc finger domain containing 1	-1.0815	0.0288084	0.230313
1942	EFNA1	Ephrin-A1	-1.1425	0.0288184	0.230313
245973	ATP6V1C2	ATPase, H+ transporting, lysosomal 42kDa, V1 subunit C2	-1.3249	0.028836	0.230313
3783	KCNN4	Potassium intermediate/small conductance calcium-activated channel, subfamily N, member 4	-1.1995	0.0289054	0.230407
140465	MYL6B	Myosin, light chain 6B, alkali, smooth muscle and non-muscle	-1.1246	0.0289174	0.230407
80173	IFT74	Intraflagellar transport 74 homolog (Chlamydomonas)	-1.0419	0.0290104	0.230871
8974	P4HA2	Procollagen-proline, 2-oxoglutarate 4-dioxygenase (proline 4-hydroxylase), alpha polypeptide II	-1.1651	0.0292268	0.231866
5462	POU5F1B	POU class 5 homeobox 1B	1.1051	0.0292343	0.231866
220594	LOC220594	TL132 protein	1.1199	0.0292404	0.231866
9617	MTRF1	Mitochondrial translational release factor 1	1.0575	0.029315	0.23218
128218	TMEM125	Transmembrane protein 125	-1.1753	0.029452	0.232709
93210	PGAP3	post-GPI attachment to proteins 3	-1.0695	0.0294874	0.232712
9826	ARHGEF11	Rho guanine nucleotide exchange factor (GEF) 11	-1.083	0.0295391	0.232842
4213	MEIS3P1	Meis homeobox 3 pseudogene 1	1.2665	0.0295827	0.232909
4295	MLN	Motilin	-1.1046	0.0296451	0.233123
200894	ARL13B	ADP-ribosylation factor-like 13B	1.0756	0.0297966	0.233827
83938	C10orf11	Chromosome 10 open reading frame 11	-1.1661	0.0298133	0.233827
55314	TMEM144	Transmembrane protein 144	-1.1239	0.0298404	0.233827
990	CDC6	Cell division cycle 6 homolog (S. cerevisiae)	1.1152	0.029933	0.233967
93380	MMGT1	membrane magnesium transporter 1	1.1036	0.0299575	0.233967
8331	HIST1H2AJ	Histone cluster 1, H2aj	1.0799	0.0299994	0.233967
9657	IQCB1	IQ motif containing B1	1.0665	0.0300932	0.234327
373156	GSTK1	Glutathione S-transferase kappa 1	-1.1692	0.0301163	0.234327
79991	OBFC1	Oligonucleotide/oligosaccharide-binding fold containing 1	-1.1306	0.030301	0.234612
57405	SPC25	SPC25, NDC80 kinetochore complex component, homolog (S. cerevisiae)	1.0664	0.030308	0.234612
8100	IFT88	Intraflagellar transport 88 homolog (Chlamydomonas)	-1.1552	0.0303595	0.234612
79812	MMRN2	Multimerin 2	-1.2185	0.0303838	0.234612
80317	ZKSCAN3	Zinc finger with KRAB and SCAN domains 3	1.154	0.0303928	0.234612
6695	SPOCK1	Sparc/osteonectin, cwcv and kazal-like domains proteoglycan (testican) 1	-1.1344	0.0304205	0.234612
150291	C22orf27	Chromosome 22 open reading frame 27	1.1885	0.0304339	0.234612
11183	MAP4K5	Mitogen-activated protein kinase kinase kinase kinase 5	1.1184	0.0304979	0.234612
84987	C12orf62	Chromosome 12 open reading frame 62	-1.0939	0.0305028	0.234612
29995	LMCD1	LIM and cysteine-rich domains 1	-1.0815	0.0305068	0.234612
64219	PJA1	Praja 1	-1.1704	0.0305642	0.234781
23361	ZNF629	Zinc finger protein 629	-1.0562	0.030611	0.234868
10911	UTS2	Urotensin 2	-1.1737	0.0307131	0.235379
407975	MIR17HG	microRNA host gene 1 (non-protein coding)	1.1247	0.0307695	0.235503
401884	MGC57346	Hypothetical LOC401884	-1.0893	0.0308322	0.235503
59336	PRDM13	PR domain containing 13	-1.1381	0.0308358	0.235503
6342	SCP2	Sterol carrier protein 2	-1.072	0.0308978	0.235705
222166	C7orf41	Chromosome 7 open reading frame 41	1.1267	0.0310392	0.236263
10196	PRMT3	Protein arginine methyltransferase 3	1.0739	0.0310429	0.236263
222698	NKAPL	NFKB activating protein-like	1.0561	0.0310779	0.236263
84918	LRP11	Low density lipoprotein receptor-related protein 11	-1.1797	0.0311251	0.236351
9047	SH2D2A	SH2 domain protein 2A	-1.079	0.0311638	0.236374
7549	ZNF2	Zinc finger protein 2	-1.0469	0.0312316	0.236617
5580	PRKCD	Protein kinase C, delta	-1.123	0.0313231	0.236831
100288781	LOC100288781	similar to hCG1994130	1.3114	0.0313312	0.236831
154761	LOC154761	Hypothetical protein LOC154761	-1.1358	0.0314062	0.237
788	SLC25A20	Solute carrier family 25 (carnitine/acylcarnitine translocase), member 20	-1.13	0.0314359	0.237
100131187	TSTD1	thiosulfate sulfurtransferase KAT, putative	-1.1602	0.0314828	0.237
7644	ZNF91	Zinc finger protein 91	1.2927	0.0315174	0.237
54206	ERRFI1	ERBB receptor feedback inhibitor 1	1.1427	0.0316177	0.237
56160	NDNL2	Necdin-like 2	-1.151	0.0316239	0.237
79630	C1orf54	Chromosome 1 open reading frame 54	-1.1761	0.0316373	0.237
29982	NRBF2	Nuclear receptor binding factor 2	1.0508	0.0316396	0.237
51421	AMOTL2	Angiomotin like 2	-1.0325	0.0317322	0.23708
627	BDNF	Brain-derived neurotrophic factor	1.1294	0.0317628	0.23708
8644	AKR1C3	Aldo-keto reductase family 1, member C3 (3-alpha hydroxysteroid dehydrogenase, type II)	-1.2594	0.0318326	0.23708
5476	CTSA	Cathepsin A	-1.0517	0.0318737	0.23708
26539	OR10H1	Olfactory receptor, family 10, subfamily H, member 1	1.1805	0.0318759	0.23708
169611	OLFML2A	Olfactomedin-like 2A	-1.2405	0.0318979	0.23708
54492	NEURL1B	neuralized homolog 1B (Drosophila)	-1.1363	0.0319006	0.23708
342909	ZNF284	Zinc finger protein 284	-1.0536	0.0319365	0.237081
7071	KLF10	Kruppel-like factor 10	1.1244	0.0320327	0.237296
57198	ATP8B2	ATPase, class I, type 8B, member 2	-1.1884	0.032044	0.237296
114781	BTBD9	BTB (POZ) domain containing 9	1.1108	0.0320729	0.237296
11234	HPS5	Hermansky-Pudlak syndrome 5	1.0859	0.032207	0.237665
220	ALDH1A3	Aldehyde dehydrogenase 1 family, member A3	-1.1149	0.0322205	0.237665
22908	SACM1L	SAC1 suppressor of actin mutations 1-like (yeast)	1.1025	0.0322818	0.237665
475	ATOX1	ATX1 antioxidant protein 1 homolog (yeast)	-1.0838	0.0322918	0.237665
166379	BBS12	Bardet-Biedl syndrome 12	-1.1585	0.032302	0.237665
196394	AMN1	Antagonist of mitotic exit network 1 homolog (S. cerevisiae)	1.0514	0.0323393	0.237676
374918	IGFL1	IGF-like family member 1	-1.2979	0.0323966	0.237833
9480	ONECUT2	One cut homeobox 2	1.153	0.0324527	0.237981
4147	MATN2	Matrilin 2	-1.3248	0.0326045	0.23883
8420	SNHG3	small nucleolar RNA host gene 3 (non-protein coding)	1.1809	0.0326488	0.238891
9735	KNTC1	Kinetochore associated 1	-1.0568	0.0327849	0.239534
64839	FBXL17	F-box and leucine-rich repeat protein 17	-1.0994	0.0328373	0.239534
57579	FAM135A	Family with sequence similarity 135, member A	-1.1506	0.032857	0.239534
218	ALDH3A1	Aldehyde dehydrogenase 3 family, memberA1	-1.292	0.0329117	0.239534
5129	CDK18	PCTAIRE protein kinase 3	-1.1144	0.0329174	0.239534
388695	LYSMD1	LysM, putative peptidoglycan-binding, domain containing 1	-1.081	0.0329817	0.239739
360023	ZBTB41	Zinc finger and BTB domain containing 41	-1.2036	0.0330364	0.239874
9232	PTTG1	Pituitary tumor-transforming 1	-1.0565	0.0332141	0.2409
148932	MOBKL2C	MOB1, Mps One Binder kinase activator-like 2C (yeast)	-1.2122	0.0332791	0.241024
116224	FAM122A	Family with sequence similarity 122A	1.1041	0.0333395	0.241024
1825	DSC3	Desmocollin 3	-1.2046	0.0333482	0.241024
400043	LOC400043	Hypothetical gene supported by BC009385	-1.098	0.0334193	0.241024
257203	DSCR9	Down syndrome critical region gene 9	1.0797	0.0334328	0.241024
50649	ARHGEF4	Rho guanine nucleotide exchange factor (GEF) 4	-1.2158	0.0334885	0.241024
64063	PRSS22	Protease, serine, 22	-1.1026	0.0335309	0.241024
51256	TBC1D7	TBC1 domain family, member 7	-1.0951	0.0335576	0.241024
643866	CBLN3	Cerebellin 3 precursor	-1.0513	0.0335584	0.241024
64427	TTC31	Tetratricopeptide repeat domain 31	-1.0684	0.0336176	0.241188
117166	WFIKKN1	WAP, follistatin/kazal, immunoglobulin, kunitz and netrin domain containing 1	1.0746	0.0337271	0.241712
1258	CNGB1	Cyclic nucleotide gated channel beta 1	1.1064	0.0339369	0.242953
23642	SNHG1	Small nucleolar RNA host gene (non-protein coding) 1	1.0694	0.033978	0.242985
10011	SRA1	Steroid receptor RNA activator 1	-1.0653	0.0340178	0.243007
999	CDH1	Cadherin 1, type 1, E-cadherin (epithelial)	-1.1251	0.0341139	0.243431
29902	C12orf24	Chromosome 12 open reading frame 24	1.0962	0.0341636	0.243524
154091	SLC2A12	Solute carrier family 2 (facilitated glucose transporter), member 12	-1.0925	0.0342901	0.243785
2706	GJB2	Gap junction protein, beta 2, 26kDa	-1.3183	0.0343714	0.243785
135398	C6orf141	Chromosome 6 open reading frame 141	-1.1794	0.0343808	0.243785
57619	SHROOM3	Shroom family member 3	-1.1215	0.0343841	0.243785
53371	NUP54	Nucleoporin 54kDa	1.0714	0.0344925	0.243916
26007	DAK	Dihydroxyacetone kinase 2 homolog (S. cerevisiae)	-1.0665	0.0345092	0.243916
51280	GOLM1	Golgi membrane protein 1	1.1775	0.034513	0.243916
1407	CRY1	Cryptochrome 1 (photolyase-like)	1.1116	0.0345809	0.24405
4493	MT1E	Metallothionein 1E	-1.035	0.0346114	0.24405
27143	PALD1	phosphatase domain containing, paladin 1	-1.0745	0.0346424	0.24405
10577	NPC2	Niemann-Pick disease, type C2	-1.1429	0.0347042	0.244226
55013	CCDC109B	Coiled-coil domain containing 109B	-1.0961	0.0347901	0.244526
647024	C6orf132	Chromosome 6 open reading frame 132	-1.2581	0.0348206	0.244526
58155	PTBP2	Polypyrimidine tract binding protein 2	1.13	0.0349027	0.244824
196264	MPZL3	Myelin protein zero-like 3	1.2106	0.0349369	0.244824
7146	TNXA	tenascin XB; tenascin XA pseudogene	-1.105	0.0350093	0.245072
54951	COMMD8	COMM domain containing 8	-1.2107	0.0351092	0.245242
6398	SECTM1	Secreted and transmembrane 1	-1.1382	0.0352517	0.245242
22904	SBNO2	Strawberry notch homolog 2 (Drosophila)	-1.1335	0.0352827	0.245242
55144	LRRC8D	Leucine rich repeat containing 8 family, member D	-1.1556	0.0353442	0.245242
642587	LOC642587	NPC-A-5	-1.2465	0.0353593	0.245242
2524	FUT2	Fucosyltransferase 2 (secretor status included)	-1.0856	0.0355032	0.245242
8673	VAMP8	Vesicle-associated membrane protein 8 (endobrevin)	-1.1778	0.0355346	0.245242
3098	HK1	Hexokinase 1	-1.1731	0.0355889	0.245242
64718	UNKL	Unkempt homolog (Drosophila)-like	1.1465	0.0355954	0.245242
79641	ROGDI	Rogdi homolog (Drosophila)	-1.0508	0.0356143	0.245242
51513	ETV7	Ets variant gene 7 (TEL2 oncogene)	-1.0708	0.0356364	0.245242
57469	PNMAL2	PNMA-like 2	1.1203	0.0356573	0.245242
923	CD6	CD6 molecule	-1.0397	0.0356614	0.245242
22903	BTBD3	BTB (POZ) domain containing 3	-1.1184	0.0356803	0.245242
8370	HIST2H4A	Histone cluster 2, H4a	1.188	0.0356919	0.245242
26043	UBXN7	UBX domain protein 7	1.1108	0.0356922	0.245242
2879	GPX4	Glutathione peroxidase 4 (phospholipid hydroperoxidase)	-1.0962	0.0357342	0.245242
654	BMP6	Bone morphogenetic protein 6	1.1284	0.0357473	0.245242
283316	CD163L1	CD163 molecule-like 1	1.1526	0.0357886	0.245242
84191	FAM96A	Family with sequence similarity 96, member A	-1.0222	0.0358105	0.245242
65078	RTN4R	Reticulon 4 receptor	-1.2506	0.0359283	0.24578
64847	SPATA20	Spermatogenesis associated 20	-1.1734	0.0359632	0.24578
10940	POP1	Processing of precursor 1, ribonuclease P/MRP subunit (S. cerevisiae)	1.1682	0.0360711	0.245975
141	ADPRH	ADP-ribosylarginine hydrolase	1.0907	0.0360778	0.245975
83667	SESN2	Sestrin 2	1.1768	0.036103	0.245975
27018	NGFRAP1	Nerve growth factor receptor (TNFRSF16) associated protein 1	-1.1028	0.0363702	0.247283
23507	LRRC8B	Leucine rich repeat containing 8 family, member B	1.1157	0.0364053	0.247283
131616	TMEM42	Transmembrane protein 42	-1.0679	0.0364069	0.247283
5292	PIM1	Pim-1 oncogene	-1.0918	0.0365231	0.247818
7155	TOP2B	Topoisomerase (DNA) II beta 180kDa	1.1152	0.0366007	0.248091
220213	OTUD1	OTU domain containing 1	-1.1056	0.0366745	0.248337
51374	C2orf28	Chromosome 2 open reading frame 28	-1.0383	0.0367914	0.248875
3221	HOXC4	Homeobox C4	-1.0911	0.0368727	0.248967
88	ACTN2	Actinin, alpha 2	1.1594	0.0368801	0.248967
29108	PYCARD	PYD and CARD domain containing	-1.2659	0.0369548	0.249217
5029	P2RY2	Purinergic receptor P2Y, G-protein coupled, 2	-1.1594	0.037074	0.249563
730051	ZNF814	zinc finger protein 814	1.0794	0.0371055	0.249563
201266	SLC39A11	Solute carrier family 39 (metal ion transporter), member 11	-1.2194	0.0371711	0.249563
60561	RINT1	RAD50 interactor 1	1.1204	0.0371805	0.249563
147040	KCTD11	Potassium channel tetramerisation domain containing 11	-1.1117	0.0372019	0.249563
11270	NRM	Nurim (nuclear envelope membrane protein)	-1.0995	0.037232	0.249563
84166	NLRC5	NLR family, CARD domain containing 5	-1.2247	0.0373092	0.249828
154467	C6orf129	Chromosome 6 open reading frame 129	-1.1821	0.0373475	0.249832
9214	FAIM3	Fas apoptotic inhibitory molecule 3	-1.0879	0.0374437	0.250223
4599	MX1	Myxovirus (influenza virus) resistance 1, interferon-inducible protein p78 (mouse)	1.3337	0.0375185	0.250471
161247	FITM1	fat storage-inducing transmembrane protein 1	1.1068	0.037647	0.251076
163782	KANK4	KN motif and ankyrin repeat domains 4	-1.2832	0.0377485	0.2515
84549	MAK16	MAK16 homolog (S. cerevisiae)	1.1261	0.0378855	0.25195
283482	LOC283482	hypothetical LOC283482	1.1253	0.0378936	0.25195
91750	LIN52	Lin-52 homolog (C. elegans)	1.0569	0.0379301	0.25195
9249	DHRS3	Dehydrogenase/reductase (SDR family) member 3	1.1298	0.0380488	0.252485
5268	SERPINB5	Serpin peptidase inhibitor, clade B (ovalbumin), member 5	-1.2111	0.0381201	0.25256
56935	C11orf75	Chromosome 11 open reading frame 75	-1.4609	0.0381706	0.25256
6376	CX3CL1	Chemokine (C-X3-C motif) ligand 1	-1.3112	0.0382026	0.25256
8764	TNFRSF14	Tumor necrosis factor receptor superfamily, member 14 (herpesvirus entry mediator)	-1.1934	0.0382475	0.25256
55824	PAG1	Phosphoprotein associated with glycosphingolipid microdomains 1	-1.3699	0.0382505	0.25256
10519	CIB1	Calcium and integrin binding 1 (calmyrin)	-1.1093	0.0383046	0.252656
145389	SLC38A6	Solute carrier family 38, member 6	-1.0653	0.0383413	0.252656
55156	ARMC1	Armadillo repeat containing 1	1.0897	0.0383957	0.252763
284098	PIGW	Phosphatidylinositol glycan anchor biosynthesis, class W	1.2387	0.0385079	0.25325
2294	FOXF1	Forkhead box F1	-1.145	0.0385995	0.253446
729570	LOC729570	Hypothetical protein LOC729570	1.0699	0.0386396	0.253446
6637	SNRPG	Small nuclear ribonucleoprotein polypeptide G	1.021	0.038655	0.253446
255738	PCSK9	Proprotein convertase subtilisin/kexin type 9	-1.1705	0.0387751	0.253446
5890	RAD51L1	RAD51-like 1 (S. cerevisiae)	-1.1285	0.0388129	0.253446
6697	SPR	Sepiapterin reductase (7,8-dihydrobiopterin:NADP+ oxidoreductase)	-1.079	0.0388709	0.253446
3017	HIST1H2BD	Histone cluster 1, H2bd	1.1699	0.038928	0.253446
6051	RNPEP	Arginyl aminopeptidase (aminopeptidase B)	-1.0761	0.0389477	0.253446
6812	STXBP1	Syntaxin binding protein 1	-1.0777	0.0389865	0.253446
140462	ASB9	Ankyrin repeat and SOCS box-containing 9	-1.1518	0.038987	0.253446
2783	GNB2	Guanine nucleotide binding protein (G protein), beta polypeptide 2	-1.1161	0.0390094	0.253446
200916	RPL22L1	Ribosomal protein L22-like 1	1.0434	0.0390313	0.253446
79711	IPO4	Importin 4	1.0809	0.0391049	0.253446
4354	MPP1	Membrane protein, palmitoylated 1, 55kDa	-1.0772	0.0391196	0.253446
147700	KLC3	Kinesin light chain 3	-1.0531	0.0391385	0.253446
51026	GOLT1B	Golgi transport 1 homolog B (S. cerevisiae)	1.0492	0.0391749	0.253446
768096	HAR1A	Highly accelerated region 1A (non-protein-coding RNA)	-1.1956	0.039214	0.253446
54539	NDUFB11	NADH dehydrogenase (ubiquinone) 1 beta subcomplex, 11, 17.3kDa	-1.0687	0.0392259	0.253446
51062	ATL1	atlastin GTPase 1	-1.2011	0.0393728	0.254148
399761	BMS1P5	BMS1 pseudogene 5	1.0477	0.0394841	0.254618
8877	SPHK1	Sphingosine kinase 1	1.0765	0.0397816	0.25614
55586	MIOX	Myo-inositol oxygenase	1.0917	0.0398299	0.25614
57700	FAM160B1	family with sequence similarity 160, member B1	-1.1323	0.0398359	0.25614
51171	HSD17B14	Hydroxysteroid (17-beta) dehydrogenase 14	1.0985	0.0398826	0.256191
154807	VKORC1L1	Vitamin K epoxide reductase complex, subunit 1-like 1	1.0503	0.0399463	0.256352
83931	STK40	Serine/threonine kinase 40	1.1522	0.039988	0.256371
10544	PROCR	Protein C receptor, endothelial (EPCR)	-1.0771	0.0400567	0.256371
283508	LOC283508	hypothetical protein LOC283508	1.0856	0.0400652	0.256371
23593	HEBP2	Heme binding protein 2	-1.1991	0.0401427	0.256389
3988	LIPA	Lipase A, lysosomal acid, cholesterol esterase (Wolman disease)	-1.0735	0.0401507	0.256389
57449	PLEKHG5	Pleckstrin homology domain containing, family G (with RhoGef domain) member 5	-1.048	0.0401841	0.256389
329	BIRC2	Baculoviral IAP repeat-containing 2	1.0687	0.0402806	0.256758
10560	SLC19A2	Solute carrier family 19 (thiamine transporter), member 2	1.121	0.0403615	0.257026
5603	MAPK13	Mitogen-activated protein kinase 13	-1.1669	0.0405312	0.257859
3588	IL10RB	Interleukin 10 receptor, beta	-1.1919	0.0406295	0.258237
55270	NUDT15	Nudix (nucleoside diphosphate linked moiety X)-type motif 15	-1.0388	0.0407512	0.258762
5777	PTPN6	Protein tyrosine phosphatase, non-receptor type 6	-1.1267	0.0408149	0.258919
497661	C18orf32	Chromosome 18 open reading frame 32	-1.0645	0.0408763	0.25906
286006	C7orf53	Chromosome 7 open reading frame 53	1.1356	0.0409921	0.259546
8445	DYRK2	Dual-specificity tyrosine-(Y)-phosphorylation regulated kinase 2	-1.1001	0.041104	0.259838
60678	EEFSEC	Eukaryotic elongation factor, selenocysteine-tRNA-specific	-1.0637	0.0411198	0.259838
92399	MRRF	Mitochondrial ribosome recycling factor	1.0933	0.0411921	0.259838
9619	ABCG1	ATP-binding cassette, sub-family G (WHITE), member 1	-1.4672	0.0411951	0.259838
201895	C4orf34	Chromosome 4 open reading frame 34	-1.2149	0.0412764	0.259879
221184	CPNE2	Copine II	-1.0943	0.04128	0.259879
10671	DCTN6	Dynactin 6	-1.0325	0.0414824	0.260868
4521	NUDT1	Nudix (nucleoside diphosphate linked moiety X)-type motif 1	-1.0888	0.0415389	0.260868
114569	MAL2	Mal, T-cell differentiation protein 2	-1.0881	0.041555	0.260868
100289210	LOC100289210	hypothetical protein LOC100289210	1.0751	0.041926	0.262948
2769	GNA15	Guanine nucleotide binding protein (G protein), alpha 15 (Gq class)	-1.2072	0.042038	0.263092
8346	HIST1H2BI	Histone cluster 1, H2bi	1.1947	0.0420541	0.263092
9204	LOC100130633	hypothetical LOC100130633; zinc finger, MYM-type 6	-1.1533	0.0421265	0.263092
26610	ELP4	Elongation protein 4 homolog (S. cerevisiae)	-1.0906	0.042135	0.263092
100287401	LOC100287401	hypothetical protein LOC100287401	1.1103	0.0421535	0.263092
80324	PUS1	Pseudouridylate synthase 1	1.116	0.0421871	0.263092
11211	FZD10	Frizzled homolog 10 (Drosophila)	-1.1624	0.0423311	0.263494
4720	NDUFS2	NADH dehydrogenase (ubiquinone) Fe-S protein 2, 49kDa (NADH-coenzyme Q reductase)	1.1609	0.0424361	0.263742
123920	CMTM3	CKLF-like MARVEL transmembrane domain containing 3	-1.1604	0.0424506	0.263742
124245	ZC3H18	Zinc finger CCCH-type containing 18	1.0997	0.0425855	0.263883
5275	SERPINB13	Serpin peptidase inhibitor, clade B (ovalbumin), member 13	-1.3034	0.0426015	0.263883
9896	FIG4	FIG4 homolog (S. cerevisiae)	-1.1794	0.0426032	0.263883
1287	COL4A5	Collagen, type IV, alpha 5 (Alport syndrome)	-1.0716	0.0426333	0.263883
51806	CALML5	Calmodulin-like 5	-1.1769	0.0426722	0.263883
55777	MBD5	Methyl-CpG binding domain protein 5	-1.1469	0.0430077	0.265174
28951	TRIB2	Tribbles homolog 2 (Drosophila)	-1.4108	0.0430135	0.265174
51540	SCLY	Selenocysteine lyase	1.0685	0.0430722	0.265174
8291	DYSF	Dysferlin, limb girdle muscular dystrophy 2B (autosomal recessive)	-1.1267	0.0430902	0.265174
3081	HGD	Homogentisate 1,2-dioxygenase (homogentisate oxidase)	1.1564	0.0431531	0.265174
407032	MIR30C2	microRNA 30c-2	-1.1621	0.0431745	0.265174
84174	SLA2	Src-like-adaptor 2	1.0968	0.0431774	0.265174
80867	HCG2P7	HLA complex group 2 pseudogene 7	1.1615	0.0432485	0.265174
5499	PPP1CA	Protein phosphatase 1, catalytic subunit, alpha isoform	-1.1047	0.0432834	0.265174
5151	PDE8A	Phosphodiesterase 8A	-1.0927	0.043298	0.265174
127534	GJB4	Gap junction protein, beta 4, 30.3kDa	-1.1238	0.0433211	0.265174
25926	NOL11	Nucleolar protein 11	1.101	0.0434167	0.265453
4300	MLLT3	Myeloid/lymphoid or mixed-lineage leukemia (trithorax homolog, Drosophila); translocated to, 3	-1.2059	0.0434757	0.265453
401317	LOC401317	Hypothetical LOC401317	1.2704	0.0434868	0.265453
221786	FAM200A	chromosome 7 open reading frame 38	1.126	0.0435384	0.265524
85021	REPS1	RALBP1 associated Eps domain containing 1	1.0591	0.0436734	0.265688
1591	CYP24A1	Cytochrome P450, family 24, subfamily A, polypeptide 1	-1.2684	0.0436928	0.265688
29071	C1GALT1C1	C1GALT1-specific chaperone 1	-1.115	0.0437008	0.265688
23157	SEPT6	Septin 6	-1.0956	0.0437257	0.265688
6737	TRIM21	Tripartite motif-containing 21	-1.1587	0.0439614	0.266876
3665	IRF7	Interferon regulatory factor 7	1.1413	0.04404	0.267109
23310	NCAPD3	Non-SMC condensin II complex, subunit D3	1.056	0.0441375	0.267208
50861	STMN3	Stathmin-like 3	-1.2382	0.044176	0.267208
840	CASP7	Caspase 7, apoptosis-related cysteine peptidase	1.1689	0.0441774	0.267208
1649	DDIT3	DNA-damage-inducible transcript 3	1.1764	0.0442234	0.267243
79644	SRD5A3	Steroid 5 alpha-reductase 3	-1.1455	0.0442719	0.267292
624	BDKRB2	Bradykinin receptor B2	-1.2195	0.0444496	0.268121
114789	SLC25A25	Solute carrier family 25 (mitochondrial carrier; phosphate carrier), member 25	1.1555	0.0445227	0.268233
286053	NSMCE2	Non-SMC element 2, MMS21 homolog (S. cerevisiae)	-1.0563	0.0445491	0.268233
7423	VEGFB	Vascular endothelial growth factor B	-1.0393	0.0447233	0.268547
326	AIRE	Autoimmune regulator	-1.0517	0.0447276	0.268547
79081	C11orf48	Chromosome 11 open reading frame 48	-1.0918	0.0447432	0.268547
4686	NCBP1	Nuclear cap binding protein subunit 1, 80kDa	1.1055	0.0447633	0.268547
26959	HBP1	HMG-box transcription factor 1	1.0477	0.0449399	0.269014
2720	GLB1	Galactosidase, beta 1	-1.1047	0.0449503	0.269014
651746	ANKRD33B	ankyrin repeat domain 33B	1.0622	0.0449629	0.269014
375444	C5orf34	Chromosome 5 open reading frame 34	1.126	0.0452064	0.270115
91624	NEXN	Nexilin (F actin binding protein)	1.2473	0.0452322	0.270115
5691	PSMB3	Proteasome (prosome, macropain) subunit, beta type, 3	-1.0581	0.0452691	0.270115
23173	METAP1	Methionyl aminopeptidase 1	1.0716	0.0455084	0.271065
4745	NELL1	NEL-like 1 (chicken)	-1.0832	0.0455101	0.271065
60437	CDH26	Cadherin-like 26	1.1311	0.0456576	0.271699
125061	AFMID	Arylformamidase	-1.0962	0.0457503	0.272007
51646	YPEL5	Yippee-like 5 (Drosophila)	-1.1675	0.0458839	0.272557
1475	CSTA	Cystatin A (stefin A)	-1.1403	0.0459814	0.2726
56900	TMEM167B	transmembrane protein 167B	-1.0724	0.0460251	0.2726
55851	PSENEN	Presenilin enhancer 2 homolog (C. elegans)	-1.1383	0.0460686	0.2726
55602	CDKN2AIP	CDKN2A interacting protein	1.1133	0.0461518	0.2726
55248	TMEM206	transmembrane protein 206	1.0876	0.0461782	0.2726
100289049	LOC100289049	hypothetical protein LOC100289049	1.1071	0.0461861	0.2726
92092	ZC3HAV1L	Zinc finger CCCH-type, antiviral 1-like	1.2059	0.0462389	0.2726
10379	IRF9	Interferon regulatory factor 9	1.0902	0.0463037	0.2726
16	AARS	Alanyl-tRNA synthetase	1.0895	0.0463211	0.2726
8506	CNTNAP1	Contactin associated protein 1	-1.1175	0.0463436	0.2726
8345	HIST1H2BH	Histone cluster 1, H2bh	1.1654	0.0464304	0.272869
10009	ZBTB33	Zinc finger and BTB domain containing 33	-1.0539	0.0464739	0.272883
64901	RANBP17	RAN binding protein 17	-1.0726	0.046535	0.273
1506	CTRL	Chymotrypsin-like	1.1184	0.0467617	0.273598
2648	KAT2A	K(lysine) acetyltransferase 2A	1.0915	0.0467686	0.273598
51227	PIGP	Phosphatidylinositol glycan anchor biosynthesis, class P	-1.133	0.0468085	0.273598
55355	HJURP	Holliday junction recognition protein	-1.0897	0.0468694	0.273598
90007	MIDN	Midnolin	-1.1377	0.0468808	0.273598
84612	PARD6B	Par-6 partitioning defective 6 homolog beta (C. elegans)	1.1363	0.0468982	0.273598
27243	CHMP2A	Chromatin modifying protein 2A	-1.102	0.0469342	0.273598
4601	MXI1	MAX interactor 1	-1.0782	0.0469923	0.273598
6581	SLC22A3	Solute carrier family 22 (extraneuronal monoamine transporter), member 3	1.147	0.0470119	0.273598
64115	C10orf54	Chromosome 10 open reading frame 54	-1.2195	0.0470498	0.273598
286410	ATP11C	ATPase, class VI, type 11C	1.1222	0.0471944	0.273876
51185	CRBN	Cereblon	1.0378	0.0473241	0.273876
339804	C2orf74	chromosome 2 open reading frame 74	1.0343	0.0473333	0.273876
51306	FAM13B	family with sequence similarity 13, member B	1.0627	0.0473701	0.273876
399753	LOC399753	hypothetical LOC399753	1.078	0.0473762	0.273876
339761	CYP27C1	Cytochrome P450, family 27, subfamily C, polypeptide 1	-1.2174	0.0473839	0.273876
93621	MRFAP1	Mof4 family associated protein 1	1.0241	0.0474385	0.273876
1580	CYP4B1	Cytochrome P450, family 4, subfamily B, polypeptide 1	1.1001	0.0474617	0.273876
25938	HEATR5A	HEAT repeat containing 5A	-1.093	0.0474693	0.273876
27343	POLL	Polymerase (DNA directed), lambda	-1.0704	0.0475908	0.274316
440138	UTP14C	UTP14, U3 small nucleolar ribonucleoprotein, homolog C (yeast); asparagine-linked glycosylation 11, alpha-1,2-mannosyltransferase homolog (yeast)	-1.0555	0.0476299	0.274316
53340	SPA17	Sperm autoantigenic protein 17	-1.1142	0.0476734	0.274316
151636	DTX3L	Deltex 3-like (Drosophila)	-1.0616	0.0477112	0.274316
83460	TMEM93	Transmembrane protein 93	1.0337	0.0477546	0.274328
339122	RAB43	RAB43, member RAS oncogene family	1.0767	0.0478392	0.27436
90226	UCN2	Urocortin 2	1.1434	0.0478799	0.27436
92017	SNX29	sorting nexin 29	-1.0824	0.0478843	0.27436
401115	C4orf48	chromosome 4 open reading frame 48	-1.0336	0.048258	0.276122
128439	SNHG11	small nucleolar RNA host gene 11 (non-protein coding)	1.022	0.0483073	0.276122
54852	PAQR5	Progestin and adipoQ receptor family member V	-1.2404	0.0483168	0.276122
374395	TMEM179B	Transmembrane protein 179B	-1.0621	0.0484422	0.2766
10331	B3GNT3	UDP-GlcNAc:betaGal beta-1,3-N-acetylglucosaminyltransferase 3	-1.1412	0.0486273	0.277325
51075	TMX2	thioredoxin-related transmembrane protein 2	1.0697	0.0486657	0.277325
24147	FJX1	Four jointed box 1 (Drosophila)	1.0962	0.0487429	0.277325
79022	TMEM106C	Transmembrane protein 106C	-1.0751	0.0487674	0.277325
9070	ASH2L	Ash2 (absent, small, or homeotic)-like (Drosophila)	-1.0525	0.0487784	0.277325
100288701	LOC100288701	hypothetical protein LOC100288701	1.1962	0.0488682	0.277555
90843	TCEAL8	Transcription elongation factor A (SII)-like 8	-1.1287	0.0489487	0.277555
85313	PPIL4	Peptidylprolyl isomerase (cyclophilin)-like 4	1.0805	0.0490183	0.277555
10974	C10orf116	Chromosome 10 open reading frame 116	-1.251	0.0490818	0.277555
2892	GRIA3	Glutamate receptor, ionotrophic, AMPA 3	1.0428	0.0490886	0.277555
284996	RNF149	Ring finger protein 149	-1.0617	0.0490993	0.277555
124808	CCDC43	Coiled-coil domain containing 43	1.0836	0.0491119	0.277555
8027	STAM	Signal transducing adaptor molecule (SH3 domain and ITAM motif) 1	1.0767	0.0491824	0.277717
57719	ANO8	anoctamin 8	1.1698	0.0493836	0.278327
55277	FGGY	FGGY carbohydrate kinase domain containing	-1.1672	0.0494142	0.278327
2707	GJB3	Gap junction protein, beta 3, 31kDa	-1.2469	0.0494603	0.278327
124751	KRBA2	KRAB-A domain containing 2	1.1234	0.0494715	0.278327
54888	NSUN2	NOL1/NOP2/Sun domain family, member 2	1.052	0.0495003	0.278327
139341	FUNDC1	FUN14 domain containing 1	1.0738	0.0495706	0.278486
643160	CYMP	chymosin pseudogene	-1.1139	0.0497225	0.278945
9201	DCLK1	Doublecortin-like kinase 1	1.325	0.0497366	0.278945
157657	C8orf37	Chromosome 8 open reading frame 37	-1.0686	0.0498547	0.279327
27254	CSDC2	Cold shock domain containing C2, RNA binding	-1.1233	0.0499223	0.279327
64699	TMPRSS3	Transmembrane protease, serine 3	-1.1058	0.0499356	0.279327
