# Supplementary material for: Argonaute 2 and nasopharyngeal carcinoma: a genetic association study and functional analysis
Source: BMC Cancer. 2015 Nov 6;15:862. doi: 10.1186/s12885-015-1895-4 (PMC4636795; doi:10.1186/s12885-015-1895-4)
Supplement: Additional file 3: Table S10. — Biological network analysis of genes with significantly altered expression following AGO2 knockdown in CNE2Z cells. (XLS 29 kb) [file 12885_2015_1895_MOESM3_ESM.xls]

## Sheet: Sheet1
Supplementary Table 10. Biological network analysis of genes with significantly altered expression following AGO2 knockdown in CNE2Z cells
Category	Term	Ratio of Protein Gene Set	Number of Protein in Gene Set	Protein from Network	P value	FDR	Nodes
Cell cycle	Mitotic G1-G1/S phases (R)	0.0135	134	10	0	0.0006667	ORC6,CCNA1,PSMA4,PSMB3,PSMB9,CDKN1A,CDC7,CDC6,PSME1,CKS1B
	S Phase (R)	0.0124	123	9	0	0.0011	ORC6,CCNA1,PSMA4,PSMB3,PSMB9,CDKN1A,CDC6,PSME1,CKS1B
	M/G1 Transition (R)	0.0083	82	7	0.0001	0.002125	ORC6,PSMA4,PSMB3,PSMB9,CDC7,CDC6,PSME1
	Mitotic Metaphase and Anaphase (R)	0.0174	173	10	0.0001	0.002043	KNTC1,PTTG1,PPP1CC,PSMA4,SPC25,PSMB3,CLASP1,PSMB9,ZW10,PSME1
	Cell Cycle Checkpoints (R)	0.0119	118	8	0.0002	0.0036	ORC6,PSMA4,PSMB3,PSMB9,CDKN1A,CDC7,CDC6,PSME1
	APC/C-mediated degradation of cell cycle proteins (R)	0.0083	82	6	0.0008	0.01127	PTTG1,CCNA1,PSMA4,PSMB3,PSMB9,PSME1
	Cell cycle (K)	0.0125	124	7	0.0013	0.01724	PTTG1,ORC6,CCNA1,CDKN1A,CDC7,CDC6,GADD45A
	Mitotic Prometaphase (R)	0.0109	108	5	0.0143	0.1284	KNTC1,PPP1CC,SPC25,CLASP1,ZW10
	cell cycle: g2/m checkpoint (B)	0.0017	17	2	0.0213	0.1744	CDKN1A,GADD45A
	cell cycle: g1/s check point (B)	0.0022	22	2	0.0342	0.2486	PTPN6,CDKN1A
Genome/DNA	Chromatin modifying enzymes (R)	0.0106	105	9	0	0.0006429	HIST1H2BK,HIST2H2BE,HIST1H2AC,HIST1H2AG,HIST1H2AD,HIST1H2BC,HIST1H2BD,HIST1H2BH,HIST1H2AJ
	Synthesis of DNA (R)	0.0097	96	8	0	0.001143	ORC6,CCNA1,PSMA4,PSMB3,PSMB9,CDKN1A,CDC6,PSME1
	Regulation of DNA replication (R)	0.0076	75	8	0	0.0004615	ORC6,CCNA1,PSMA4,PSMB3,PSMB9,CDKN1A,CDC6,PSME1
	Nucleotide excision repair (K)	0.0047	47	3	0.0244	0.198	GTF2H3,GTF2H5,GTF2H2
	Nucleotide Excision Repair (R)	0.0049	49	3	0.0271	0.2002	GTF2H3,GTF2H2,POLR2G
RNA (mRNA, ncRNA)	mRNA Capping (R)	0.0028	28	5	0	0.001105	NCBP1,GTF2F2,GTF2H3,GTF2H2,POLR2G
	Basal transcription factors (K)	0.0045	45	5	0.0003	0.005679	TAF6,GTF2F2,GTF2H3,GTF2H5,GTF2H2
	RNA Polymerase II Transcription (R)	0.0102	101	7	0.0004	0.006172	NCBP1,SNRPG,TAF6,GTF2F2,GTF2H3,GTF2H2,POLR2G
	Metabolism of non-coding RNA (R)	0.0049	49	3	0.0271	0.2002	NCBP1,SNRPG,NUP54
	Regulation of mRNA Stability by Proteins that Bind AU-rich Elements (R)	0.0087	86	4	0.0272	0.1976	PSMA4,PSMB3,PSMB9,PSME1
Apoptosis	Intrinsic Pathway for Apoptosis (R)	0.0038	38	4	0.0017	0.02085	BAK1,DIABLO,CASP7,APAF1
	Caspase cascade in apoptosis (N)	0.0052	52	4	0.0051	0.05898	DIABLO,CASP7,BIRC2,APAF1
	Regulation of Apoptosis (R)	0.0061	60	4	0.0083	0.09358	PSMA4,PSMB3,PSMB9,PSME1
	Apoptotic execution phase (R)	0.0052	52	3	0.0315	0.232	CASP7,CDH1,BIRC2
Extracellular activity	Posttranslational regulation of adherens junction stability and disassembly (N)	0.0048	48	3	0.0257	0.2026	JUP,PTPN6,CDH1
	E-cadherin signaling in keratinocytes (N)	0.0021	21	2	0.0314	0.2352	JUP,CDH1
Cancer related	Viral carcinogenesis (K)	0.0208	206	12	0	0.0006875	BAK1,HIST1H2BK,CCNA1,CDKN1A,GTF2H3,GTF2H2,HIST2H2BE,C3,HIST1H2BC,HIST1H2BD,HIST1H2BH,IRF9
	Pathways in cancer (K)	0.033	327	10	0.0112	0.1126	MMP2,CCNA1,JUP,CBLC,CDKN1A,RAD51,CKS1B,CDH1,BIRC2,FZD10
	Bladder cancer (K)	0.0038	38	3	0.014	0.129	MMP2,CDKN1A,CDH1
Signaling pathway	Jak-STAT signaling pathway (K)	0.0157	156	10	0	0.001136	IL15RA,LIFR,IL22RA1,PTPN6,CBLC,LEPR,IFNGR2,IL10RB,IL2RG,IRF9
	p75 (NTR)-mediated signaling (N)	0.007	69	6	0.0003	0.005593	NGFRAP1,PSENEN,DIABLO,RHOC,BIRC2,APAF1
	Gastrin-CREB signalling pathway via PKC and MAPK (R)	0.0209	207	10	0.0004	0.0066	GNA15,UTS2,GAST,BDKRB2,P2RY2,MLN,RGS2,GNB2,GPR68,NMU
	Signaling by Rho GTPases (R)	0.0123	122	7	0.0012	0.01677	RHOC,ARHGEF4,ARHGEF16,ARHGAP25,ARHGEF11,FAM13B,PLEKHG5
	Validated targets of C-MYC transcriptional repression (N)	0.0061	60	5	0.0012	0.01683	CDKN1A,GTF2H2,GADD45A,CEBPD,DKK1
	Interferon gamma signaling (R)	0.0064	63	5	0.0015	0.01918	GBP1,PTPN6,OASL,IFNGR2,IRF9
	Direct p53 effectors (N)	0.0134	133	7	0.002	0.02425	MMP2,BAK1,BDKRB2,CDKN1A,GADD45A,DKK1,APAF1
	Degradation of beta-catenin by the destruction complex (R)	0.0069	68	4	0.0127	0.119	PSMA4,PSMB3,PSMB9,PSME1
	E2F transcription factor network (N)	0.0069	68	4	0.0127	0.119	CDKN1A,CASP7,CDC6,APAF1
	Interferon-gamma signaling pathway (P)	0.0015	15	2	0.0169	0.1453	PTPN6,IFNGR2
	Notch signaling pathway (K)	0.0048	48	3	0.0257	0.2026	PSENEN,DTX3L,DTX4
	Wnt signaling pathway (P)	0.0271	269	8	0.0259	0.2003	GNA15,CELSR1,GNB2,CDH1,CDH3,PCDHB18,FZD10,DKK1
	hypoxia and p53 in the cardiovascular system (B)	0.0019	19	2	0.0262	0.1983	CDKN1A,GADD45A
Others	Oxidative Stress Induced Senescence (R)	0.009	89	9	0	0.0001818	HIST1H2BK,H2BFS,HIST2H2BE,HIST1H2AC,HIST1H2AD,HIST1H2BC,HIST1H2BD,HIST1H2BH,HIST1H2AJ
	ISG15 antiviral mechanism (R)	0.0072	71	8	0	0.0004167	ISG15,MX1,MX2,NUP54,UBE2L6,NEDD4,HERC5,IFIT1
	Alcoholism (K)	0.0182	180	11	0	0.0008235	HIST1H2BK,PPP1CC,GNB2,HIST2H2BE,HIST1H2AC,HIST1H2AG,HIST1H2AD,HIST1H2BC,HIST1H2BD,HIST1H2BH,HIST1H2AJ
	Class I MHC mediated antigen processing & presentation (R)	0.0255	253	13	0	0.0009444	DTX3L,ASB9,PSMA4,PSMB3,FBXO4,FBXO2,UBE2L6,PSMB9,NEDD4,PJA1,PSME1,TRIM21,RNF19B
	Complement and coagulation cascades (K)	0.007	69	6	0.0003	0.005593	MASP2,CFI,BDKRB2,C3,C1R,C1S
	Staphylococcus aureus infection (K)	0.0056	56	5	0.0009	0.01312	MASP2,CFI,C3,C1R,C1S
	Proteasome (K)	0.0044	44	4	0.0028	0.03378	PSMA4,PSMB3,PSMB9,PSME1
	GPCR ligand binding (R)	0.0437	433	12	0.0118	0.1153	UTS2,BDKRB2,P2RY2,MLN,PTGER4,NPBWR1,ADM,GNB2,C3,GPR68,NMU,FZD10
	Pertussis (K)	0.0076	75	4	0.0175	0.147	CASP7,C3,C1R,C1S
FDR, false discovery rate.
